# Supplementary material for: Systematic Analysis of Drug Targets Confirms Expression in Disease-Relevant Tissues
Source: Sci Rep. 2016 Nov 8;6:36205. doi: 10.1038/srep36205 (PMC5099936; doi:10.1038/srep36205)
Supplement: Supplementary Information [file srep36205-s1.xls]

## Sheet: S1-gene-disease
Gene	Disease	Disease Ontology	Disease-Tissue Association	Disease-Tissue Association Score	Gene Detected	Gene Expression Intensity	Protein Detected	Predicted Tissues	TCC	GTEx Tissue	GTEx FPKM	GTEx Gene Detected	GTEx Comments
ABCD1	Adrenoleukodystrophy	nervous system disease	brain	38.23	Y	2.31	N	1	Transporters
ABL1	Leukemia, Myelomonocytic, Chronic	disease of cellular proliferation	bone marrow	64.56	Y	14.51	N	1	Enzymes
ACE	Diabetes Complications	disease of metabolism	kidney	38.17	Y	16.39	Y	1	Enzymes
ACE	Diabetic Nephropathies	urinary system disease	kidney	84.66	Y	16.39	Y	1	Enzymes
ACE	Heart Failure	cardiovascular system disease	heart	65.01	Y	11.02	N	1	Enzymes
ACE	Hypertension	cardiovascular system disease	kidney	33.3	Y	16.39	Y	1	Enzymes
ACE	Myocardial Infarction	cardiovascular system disease	heart	83.94	Y	11.02	N	1	Enzymes
ACE	Renal Insufficiency	urinary system disease	kidney	62.94	Y	16.39	Y	1	Enzymes
ACHE	Alzheimer Disease	nervous system disease	brain	93.04	Y	8	Y	1	Enzymes
ACHE	Lewy Body Disease	nervous system disease	brain	86.39	Y	8	Y	1	Enzymes
ACPP	Prostatic Neoplasms	disease of cellular proliferation	prostate	71.1	Y	1916.41	Y	1	Unclassified
ACVR2A	Myositis	musculoskeletal system disease	skeletal muscle	61.17	Y	2.08	Y	1	Kinases
ADA	Leukemia	disease of cellular proliferation	bone marrow	55.48	Y	20.78	N	1	Enzymes
ADA	Leukemia, Hairy Cell	disease of cellular proliferation	bone marrow	52.94	Y	20.78	N	1	Enzymes
ADA	Leukemia, Lymphoid	disease of cellular proliferation	bone marrow	49.52	Y	20.78	N	1	Enzymes
ADA	Lymphoma, Non-Hodgkin	disease of cellular proliferation	lymph node	31.5	Y	36.01	Y	1	Enzymes
ADA	Severe Combined Immunodeficiency	immune system disease	bone marrow	20.08	Y	20.78	N	1	Enzymes
ADORA1	Asthma	respiratory system disease	lung	67.67	Y	1.76	N	1	G-Protein Coupled Receptors
ADORA1	Bronchitis, Chronic	respiratory system disease	lung	79.61	Y	1.76	N	1	G-Protein Coupled Receptors
ADORA1	Emphysema	respiratory system disease	lung	65.41	Y	1.76	N	1	G-Protein Coupled Receptors
ADORA1	Hypersensitivity	immune system disease	lung	35.06	Y	1.76	N	1	G-Protein Coupled Receptors
ADORA2A	Apnea	disease of mental health	tonsil	42.17	Y	11.2	N	1	Unclassified
ADORA2A	Parkinson Disease	nervous system disease	brain	72.38	Y	1.79	N	1	Unclassified
ADORA3	Psoriasis	integumentary system disease	skin	80.74	N	0.49	Y	1	Unclassified
ADORA3	Xerophthalmia	nervous system disease	salivary gland	86.97	Y	2	Y	1	Unclassified
ADRA1A	Alzheimer Disease	nervous system disease	brain	93.04	Y	2.97	Y	1	G-Protein Coupled Receptors
ADRA1A	Dysuria	urinary system disease	prostate	26.53	Y	8.34	N	2	G-Protein Coupled Receptors
ADRA1A	Glaucoma	nervous system disease	brain	28.13	Y	2.97	Y	1	G-Protein Coupled Receptors
ADRA1A	Hypertension	cardiovascular system disease	heart	17.33	Y	3.83	N	2	G-Protein Coupled Receptors
ADRA1A	Hypotension	cardiovascular system disease	brain	18.22	Y	2.97	Y	1	G-Protein Coupled Receptors
ADRA1A	Prostatic Hyperplasia	disease of cellular proliferation	prostate	80.37	Y	8.34	N	1	G-Protein Coupled Receptors
ADRA1A	Urinary Retention	urinary system disease	prostate	19.7	Y	8.34	N	2	G-Protein Coupled Receptors
ADRA2A	Attention Deficit Disorder with Hyperactivity	disease of mental health	brain	91.19	Y	1.92	N	1	G-Protein Coupled Receptors
ADRA2A	Glaucoma	nervous system disease	brain	28.13	Y	1.92	N	1	G-Protein Coupled Receptors
ADRA2A	Hypertension	cardiovascular system disease	kidney	33.3	Y	2.35	N	1	G-Protein Coupled Receptors
ADRA2A	Opioid-Related Disorders	disease of mental health	brain	51.78	Y	1.92	N	1	G-Protein Coupled Receptors
ADRB1	Angina Pectoris	cardiovascular system disease	heart	72.46	Y	11.55	Y	1	G-Protein Coupled Receptors
ADRB1	Arrhythmias, Cardiac	cardiovascular system disease	heart	89.24	Y	11.55	Y	1	G-Protein Coupled Receptors
ADRB1	Atrial Fibrillation	cardiovascular system disease	heart	86.9	Y	11.55	Y	1	G-Protein Coupled Receptors
ADRB1	Glaucoma	nervous system disease	brain	28.13	Y	3.82	Y	1	G-Protein Coupled Receptors
ADRB1	Heart Failure	cardiovascular system disease	heart	65.01	Y	11.55	Y	1	G-Protein Coupled Receptors
ADRB1	Hemangioma	disease of cellular proliferation	brain	16.47	Y	3.82	Y	1	G-Protein Coupled Receptors
ADRB1	Hypertension	cardiovascular system disease	heart	17.33	Y	11.55	Y	2	G-Protein Coupled Receptors
ADRB1	Tachycardia	cardiovascular system disease	heart	91.27	Y	11.55	Y	1	G-Protein Coupled Receptors
ADRB1	Tachycardia, Supraventricular	cardiovascular system disease	heart	85.83	Y	11.55	Y	1	G-Protein Coupled Receptors
ADRB1	Ventricular Fibrillation	cardiovascular system disease	heart	91.02	Y	11.55	Y	1	G-Protein Coupled Receptors
ADRB2	Angina Pectoris	cardiovascular system disease	heart	72.46	Y	4.96	N	1	G-Protein Coupled Receptors
ADRB2	Asthma	respiratory system disease	lung	67.67	Y	18.03	N	1	G-Protein Coupled Receptors
ADRB2	Bronchitis, Chronic	respiratory system disease	lung	79.61	Y	18.03	N	1	G-Protein Coupled Receptors
ADRB2	Cough	respiratory system disease	lung	41.37	Y	18.03	N	1	G-Protein Coupled Receptors
ADRB2	Emphysema	respiratory system disease	lung	65.41	Y	18.03	N	1	G-Protein Coupled Receptors
ADRB2	Heart Failure	cardiovascular system disease	heart	65.01	Y	4.96	N	1	G-Protein Coupled Receptors
ADRB2	Hypertension	cardiovascular system disease	heart	17.33	Y	4.96	N	2	G-Protein Coupled Receptors
ADRB2	Obstetric Labor Complications	reproductive system disease	placenta	48.41	Y	5.43	N	1	G-Protein Coupled Receptors
ADRB2	Pulmonary Disease, Chronic Obstructive	respiratory system disease	lung	72.66	Y	18.03	N	1	G-Protein Coupled Receptors
ADRB3	Urinary Bladder, Overactive	urinary system disease	urinary bladder	77.76	Y	1.54	N	1	G-Protein Coupled Receptors
ADRB3	Urinary Incontinence	urinary system disease	urinary bladder	70.13	Y	1.54	N	1	G-Protein Coupled Receptors
AGTR1	Acute Coronary Syndrome	cardiovascular system disease	heart	63.52	Y	5.7	N	1	G-Protein Coupled Receptors
AGTR1	Diabetic Nephropathies	urinary system disease	kidney	84.66	Y	11.97	N	1	G-Protein Coupled Receptors
AGTR1	Glucose Intolerance	disease of metabolism	pancreas	38.74	Y	1.47	N	1	G-Protein Coupled Receptors
AGTR1	Heart Failure	cardiovascular system disease	heart	65.01	Y	5.7	N	1	G-Protein Coupled Receptors
AGTR1	Hypertension	cardiovascular system disease	kidney	33.3	Y	11.97	N	1	G-Protein Coupled Receptors
AGTR1	Hypertension, Pulmonary	cardiovascular system disease	lung	47.18	Y	5.82	N	1	G-Protein Coupled Receptors
AGTR1	Myocardial Infarction	cardiovascular system disease	heart	83.94	Y	5.7	N	1	G-Protein Coupled Receptors
AKR1B1	Diabetes Complications	disease of metabolism	kidney	38.17	Y	130.74	Y	1	Unclassified
AKR1B1	Diabetic Neuropathies	nervous system disease	skin	28.38	Y	11.16	N	1	Unclassified
AKR1B1	Kidney Diseases	urinary system disease	kidney	71.49	Y	130.74	Y	1	Unclassified
AKR1B1	Ocular Motility Disorders	nervous system disease	skeletal muscle	72.54	Y	131.01	Y	1	Unclassified
ALDH1A1	Substance-Related Disorders	disease of mental health	brain	35.39	Y	38.91	N	1	Unclassified
ALK	Carcinoma, Non-Small-Cell Lung	disease of cellular proliferation	lymph node	40.29	N	0.06	N	1	Kinases	Lung	0.0278036	No
ALOX5	Asthma	respiratory system disease	lung	67.67	Y	73.2	Y	1	Enzymes
ALOX5	Pulmonary Disease, Chronic Obstructive	respiratory system disease	lung	72.66	Y	73.2	Y	1	Enzymes
ALPL	Hypophosphatasia	genetic disease	kidney	29.7	Y	54.66	Y	1	Unclassified
ANPEP	Mesothelioma	disease of cellular proliferation	heart	27.94	Y	2.88	N	1	Enzymes
APOB	Hypercholesterolemia	disease of metabolism	liver	25.91	Y	554.85	N	1	Unclassified
APP	Alzheimer Disease	nervous system disease	brain	93.04	Y	517.97	Y	1	Ligand
AR	Anemia	immune system disease	spleen	11.69	Y	1.1	N	2	Nuclear Receptors
AR	Cachexia	disease of metabolism	skeletal muscle	35.05	Y	6.15	N	1	Nuclear Receptors
AR	Erectile Dysfunction	disease of mental health	smooth muscle	30.42	Y	12.46	N	1	Nuclear Receptors
AR	Hypogonadism	reproductive system disease	testis	55.44	Y	5.09	Y	1	Nuclear Receptors
AR	Menstruation Disturbances	reproductive system disease	endometrium	50.77	Y	24.21	Y	1	Nuclear Receptors
AR	Obstetric Labor Complications	reproductive system disease	endometrium	8.22	Y	24.21	Y	2	Nuclear Receptors
AR	Prostatic Hyperplasia	disease of cellular proliferation	prostate	80.37	Y	17.05	N	1	Nuclear Receptors
AR	Prostatic Neoplasms	disease of cellular proliferation	prostate	71.1	Y	17.05	N	1	Nuclear Receptors
AR	Sexual Dysfunction, Physiological	reproductive system disease	prostate	23.73	Y	17.05	N	1	Nuclear Receptors
AR	Skin Diseases	integumentary system disease	skin	50.33	Y	5.27	Y	1	Nuclear Receptors
AR	Turner Syndrome	genetic disease	ovary	33.86	Y	19.15	N	1	Nuclear Receptors
ARSB	Mucopolysaccharidosis VI	disease of metabolism	skin	24.12	Y	1.57	N	1	Unclassified
ATP1A1	Arrhythmias, Cardiac	cardiovascular system disease	heart	89.24	Y	98.62	N	1	Transporters
ATP1A1	Drug Toxicity	disease of mental health	liver	50.51	Y	69.69	Y	1	Transporters
ATP1A1	Heart Failure	cardiovascular system disease	heart	65.01	Y	98.62	N	1	Transporters
ATP1A1	Plant Poisoning	disease of mental health	liver	22.27	Y	69.69	Y	1	Transporters
ATP4A	Asthma	respiratory system disease	lung	67.67	N	0.03	N	1	Transporters	Lung	0.00949979	No
ATP4A	Duodenal Ulcer	gastrointestinal system disease	stomach	46.72	Y	330.68	Y	1	Transporters
ATP4A	Esophagitis, Peptic	gastrointestinal system disease	stomach	26.35	Y	330.68	Y	2	Transporters
ATP4A	Gastritis	gastrointestinal system disease	stomach	82.04	Y	330.68	Y	1	Transporters
ATP4A	Gastroesophageal Reflux	gastrointestinal system disease	stomach	26.38	Y	330.68	Y	2	Transporters
ATP4A	Helicobacter Infections	disease by infectious agent	stomach	81.56	Y	330.68	Y	1	Transporters
ATP4A	Peptic Ulcer	gastrointestinal system disease	stomach	54.4	Y	330.68	Y	1	Transporters
ATP4A	Stomach Ulcer	gastrointestinal system disease	stomach	76.52	Y	330.68	Y	1	Transporters
ATP4A	Ulcer	gastrointestinal system disease	small intestine	30.59	N	0.01	N	1	Transporters	Small Intestine - Terminal Ileum	0.0447866	No
ATP4A	Zollinger-Ellison Syndrome	gastrointestinal system disease	stomach	37.12	Y	330.68	Y	1	Transporters
AURKA	Lymphoma, T-Cell	disease of cellular proliferation	skin	33.97	Y	2.57	N	1	Kinases
AVPR2	Diabetes Insipidus	urinary system disease	kidney	33.32	Y	4.08	Y	2	G-Protein Coupled Receptors
AVPR2	Edema	nervous system disease	skin	12.96	Y	1.14	N	1	G-Protein Coupled Receptors
AVPR2	Edema, Cardiac	cardiovascular system disease	heart	82.95	Y	2.87	N	1	G-Protein Coupled Receptors
AVPR2	Enuresis	urinary system disease	urinary bladder	81.01	Y	1.32	N	1	G-Protein Coupled Receptors
AVPR2	Hyponatremia	disease of metabolism	kidney	29.58	Y	4.08	Y	2	G-Protein Coupled Receptors
AVPR2	Polycystic Kidney Diseases	genetic disease	kidney	74.16	Y	4.08	Y	1	G-Protein Coupled Receptors
AVPR2	Polyuria	urinary system disease	kidney	56.19	Y	4.08	Y	1	G-Protein Coupled Receptors
AVPR2	Urinary Incontinence	urinary system disease	urinary bladder	70.13	Y	1.32	N	1	G-Protein Coupled Receptors
BACE1	Alzheimer Disease	nervous system disease	brain	93.04	Y	53.45	Y	1	Enzymes
BBOX1	Heart Failure	cardiovascular system disease	kidney	9.41	Y	284.81	Y	3	Unclassified
BBOX1	Ischemia	cardiovascular system disease	kidney	16.05	Y	284.81	Y	1	Unclassified
BCL2	Leukemia, Lymphoid	disease of cellular proliferation	bone marrow	49.52	Y	4.6	N	1	Unclassified
BDKRB2	Angioedema	integumentary system disease	skin	26.36	Y	4.41	N	1	G-Protein Coupled Receptors
BDKRB2	Angioedemas, Hereditary	integumentary system disease	skin	27.47	Y	4.41	N	1	G-Protein Coupled Receptors
BRAF	Melanoma	disease of cellular proliferation	lymph node	37.39	Y	10.67	Y	1	Kinases
BTK	Leukemia, Lymphoid	disease of cellular proliferation	bone marrow	49.52	Y	27.42	Y	1	Kinases
BTK	Lymphoma, B-Cell	disease of cellular proliferation	lymph node	30.58	Y	71.63	Y	1	Kinases
BTK	Lymphoma, Non-Hodgkin	disease of cellular proliferation	lymph node	31.5	Y	71.63	Y	1	Kinases
BTK	Waldenstrom Macroglobulinemia	disease of metabolism	bone marrow	41.75	Y	27.42	Y	1	Kinases
C5	Hemolytic-Uremic Syndrome	immune system disease	kidney	64.79	Y	4.22	Y	1	Unclassified
C5	Myasthenia Gravis	nervous system disease	lymph node	10.79	Y	2.52	N	2	Unclassified
C5	Optic Neuritis	nervous system disease	brain	69.23	Y	2.46	N	1	Unclassified
CA2	Glaucoma	nervous system disease	brain	28.13	Y	71.18	Y	1	Enzymes
CA2	Hypertension	cardiovascular system disease	kidney	33.3	Y	198.62	Y	1	Enzymes
CA2	Ocular Motility Disorders	nervous system disease	skeletal muscle	72.54	Y	21.13	N	1	Enzymes
CACNA1B	Neuralgia	nervous system disease	brain	33.83	Y	8.83	Y	1	Transporters
CACNA1B	Pain	nervous system disease	brain	14.44	Y	8.83	Y	2	Transporters
CACNA1B	Pain, Postoperative	nervous system disease	tonsil	8.76	N	0.01	Y	3	Transporters
CACNA1C	Angina Pectoris	cardiovascular system disease	heart	72.46	Y	30.7	Y	1	Transporters
CACNA1C	Angina, Unstable	cardiovascular system disease	heart	74.64	Y	30.7	Y	1	Transporters
CACNA1C	Atherosclerosis	cardiovascular system disease	smooth muscle	48.86	Y	22.5	Y	1	Transporters
CACNA1C	Atrial Fibrillation	cardiovascular system disease	heart	86.9	Y	30.7	Y	1	Transporters
CACNA1C	Brain Ischemia	cardiovascular system disease	brain	85.26	Y	6.03	Y	1	Transporters
CACNA1C	Cardiomyopathies	cardiovascular system disease	heart	84.53	Y	30.7	Y	1	Transporters
CACNA1C	Gastritis	gastrointestinal system disease	stomach	82.04	Y	2.97	N	1	Transporters
CACNA1C	Heart Failure	cardiovascular system disease	heart	65.01	Y	30.7	Y	1	Transporters
CACNA1C	Hypertension	cardiovascular system disease	kidney	33.3	Y	1.9	Y	1	Transporters
CACNA1C	Irritable Bowel Syndrome	syndrome	colon	38.79	Y	4.18	Y	1	Transporters
CACNA1C	Pain	nervous system disease	brain	14.44	Y	6.03	Y	2	Transporters
CACNA1C	Peripheral Vascular Diseases	cardiovascular system disease	skin	23.93	N	0.87	N	1	Transporters	Skin - Sun Exposed (Lower leg)	0.72245	No
CACNA1C	Raynaud Disease	cardiovascular system disease	esophagus	13.02	Y	4.7	Y	2	Transporters
CACNA1C	Subarachnoid Hemorrhage	cardiovascular system disease	brain	61.82	Y	6.03	Y	1	Transporters
CACNA1C	Tachycardia, Supraventricular	cardiovascular system disease	heart	85.83	Y	30.7	Y	1	Transporters
CACNA1G	Hemiplegia	nervous system disease	brain	55.9	Y	5.03	Y	1	Transporters
CACNA1G	Migraine Disorders	nervous system disease	brain	61.81	Y	5.03	Y	1	Transporters
CACNA1G	Vertigo	nervous system disease	brain	65.17	Y	5.03	Y	1	Transporters
CACNA2D1	Anxiety Disorders	disease of mental health	brain	80.05	Y	22.27	N	1	Transporters
CACNA2D1	Diabetic Neuropathies	nervous system disease	skin	28.38	Y	4.44	N	1	Transporters
CACNA2D1	Epilepsies, Partial	nervous system disease	brain	96.85	Y	22.27	N	1	Transporters
CACNA2D1	Epilepsy	nervous system disease	brain	88.27	Y	22.27	N	1	Transporters
CACNA2D1	Epilepsy, Tonic-Clonic	nervous system disease	brain	70.32	Y	22.27	N	1	Transporters
CACNA2D1	Fibromyalgia	musculoskeletal system disease	skeletal muscle	41.8	Y	32.32	Y	1	Transporters
CACNA2D1	Neuralgia	nervous system disease	brain	33.83	Y	22.27	N	1	Transporters
CACNA2D1	Neuralgia, Postherpetic	nervous system disease	skin	71.08	Y	4.44	N	1	Transporters
CACNA2D1	Pain, Postoperative	nervous system disease	skeletal muscle	21.66	Y	32.32	Y	1	Transporters
CACNA2D1	Phobic Disorders	disease of mental health	brain	70.2	Y	22.27	N	1	Transporters
CACNA2D1	Restless Legs Syndrome	nervous system disease	brain	59.22	Y	22.27	N	1	Transporters
CALCA	Hypercalcemia	disease of metabolism	kidney	29.4	Y	7.95	N	1	Ligand
CALCA	Osteitis Deformans	musculoskeletal system disease	kidney	10.11	Y	7.95	N	3	Ligand
CALCA	Osteoporosis	musculoskeletal system disease	bone marrow	21.67	N	0	N	1	Ligand	Whole Blood	-4.98396e-06	No
CALCR	Diabetes Mellitus, Type 1	disease of metabolism	pancreas	55.93	N	0.04	N	1	G-Protein Coupled Receptors	Pancreas	-4.98396e-06	No
CALCR	Diabetes Mellitus, Type 2	disease of metabolism	pancreas	35.75	N	0.04	N	1	G-Protein Coupled Receptors	Pancreas	-4.98396e-06	No
CALCR	Hypercalcemia	disease of metabolism	kidney	29.4	Y	1.79	Y	1	G-Protein Coupled Receptors
CALCR	Osteitis Deformans	musculoskeletal system disease	kidney	10.11	Y	1.79	Y	3	G-Protein Coupled Receptors
CALCR	Osteoporosis	musculoskeletal system disease	bone marrow	21.67	N	0	N	1	G-Protein Coupled Receptors	Whole Blood	-4.98396e-06	No
CASP8	Liver Cirrhosis	gastrointestinal system disease	liver	52.6	Y	9.7	Y	1	Enzymes
CASR	Hypercalcemia	disease of metabolism	kidney	29.4	Y	21.1	Y	1	G-Protein Coupled Receptors
CASR	Hyperparathyroidism	endocrine system disease	kidney	27.86	Y	21.1	Y	2	G-Protein Coupled Receptors
CCKAR	Dyspepsia	gastrointestinal system disease	stomach	52.58	Y	11.12	Y	1	G-Protein Coupled Receptors
CCKAR	Gastroesophageal Reflux	gastrointestinal system disease	stomach	26.38	Y	11.12	Y	2	G-Protein Coupled Receptors
CCKAR	Irritable Bowel Syndrome	syndrome	colon	38.79	N	0.06	Y	1	G-Protein Coupled Receptors
CCKAR	Pain	nervous system disease	brain	14.44	N	0.13	Y	2	G-Protein Coupled Receptors
CCKBR	Duodenal Ulcer	gastrointestinal system disease	stomach	46.72	Y	14.06	Y	1	G-Protein Coupled Receptors
CCKBR	Gastritis	gastrointestinal system disease	stomach	82.04	Y	14.06	Y	1	G-Protein Coupled Receptors
CCKBR	Stomach Ulcer	gastrointestinal system disease	stomach	76.52	Y	14.06	Y	1	G-Protein Coupled Receptors
CCR4	Lymphoma, T-Cell	disease of cellular proliferation	skin	33.97	Y	1.32	N	1	G-Protein Coupled Receptors
CCR5	HIV Infections	disease by infectious agent	lymph node	14.11	Y	14	N	1	G-Protein Coupled Receptors
CCR9	Crohn Disease	gastrointestinal system disease	small intestine	32.74	Y	5.17	Y	1	G-Protein Coupled Receptors
CD19	Leukemia, Lymphoid	disease of cellular proliferation	bone marrow	49.52	Y	6.77	Y	1	StructuralAndAdhesion Proteins
CD2	Psoriasis	integumentary system disease	skin	80.74	Y	2.92	N	1	StructuralAndAdhesion Proteins
CD22	Leukemia, Lymphoid	disease of cellular proliferation	bone marrow	49.52	Y	12.79	N	1	StructuralAndAdhesion Proteins
CD22	Lupus Erythematosus, Systemic	immune system disease	spleen	10.81	Y	145.66	Y	3	StructuralAndAdhesion Proteins
CD22	Lymphoma, B-Cell	disease of cellular proliferation	lymph node	30.58	Y	267.91	Y	1	StructuralAndAdhesion Proteins
CD274	Carcinoma, Non-Small-Cell Lung	disease of cellular proliferation	lymph node	40.29	Y	8.05	N	1	Unclassified
CD33	Leukemia, Myeloid, Acute	disease of cellular proliferation	bone marrow	73.9	Y	25.36	Y	1	StructuralAndAdhesion Proteins
CD3E	Diabetes Mellitus, Type 1	disease of metabolism	pancreas	55.93	N	0.74	N	1	Unclassified Receptors	Pancreas	0.650019	No
CD44	Acne Vulgaris	integumentary system disease	skin	84.2	Y	429.81	Y	1	StructuralAndAdhesion Proteins
CD44	Arthritis	musculoskeletal system disease	lymph node	10.05	Y	111.6	Y	1	StructuralAndAdhesion Proteins
CD44	Fasciitis, Plantar	musculoskeletal system disease	skeletal muscle	89.35	Y	8.03	N	1	StructuralAndAdhesion Proteins
CD44	Osteoarthritis	musculoskeletal system disease	skeletal muscle	43.64	Y	8.03	N	1	StructuralAndAdhesion Proteins
CD44	Pressure Ulcer	integumentary system disease	skin	65.09	Y	429.81	Y	1	StructuralAndAdhesion Proteins
CD44	Tendinopathy	musculoskeletal system disease	skeletal muscle	89.09	Y	8.03	N	1	StructuralAndAdhesion Proteins
CD44	Tennis Elbow	musculoskeletal system disease	skeletal muscle	94.09	Y	8.03	N	1	StructuralAndAdhesion Proteins
CD44	Xerophthalmia	nervous system disease	salivary gland	86.97	Y	385.25	Y	1	StructuralAndAdhesion Proteins
CD52	Leukemia, Lymphoid	disease of cellular proliferation	bone marrow	49.52	Y	137.5	N	1	StructuralAndAdhesion Proteins
CD52	Multiple Sclerosis, Relapsing-Remitting	nervous system disease	brain	81.31	Y	5.54	N	1	StructuralAndAdhesion Proteins
CD6	Psoriasis	integumentary system disease	skin	80.74	Y	1.53	N	1	StructuralAndAdhesion Proteins
CDH5	Thyroid Neoplasms	disease of cellular proliferation	thyroid	78.07	Y	26.57	N	1	Unclassified
CEL	Malabsorption Syndromes	syndrome	small intestine	51.81	Y	5.57	N	1	Enzymes
CETP	Atherosclerosis	cardiovascular system disease	adipose tissue	13.81	Y	27.1	N	2	Enzymes
CETP	Hypercholesterolemia	disease of metabolism	liver	25.91	Y	17.86	N	1	Enzymes
CETP	Hyperlipidemias	disease of metabolism	liver	27.07	Y	17.86	N	1	Enzymes
CFTR	Cystic Fibrosis	genetic disease	lung	33.14	Y	7.46	N	1	Transporters
CFTR	Diarrhea	gastrointestinal system disease	small intestine	37.31	Y	19.49	N	1	Transporters
CHRM1	Gastritis	gastrointestinal system disease	stomach	82.04	N	0.93	N	1	G-Protein Coupled Receptors	Stomach	0.316966	No
CHRM1	Peptic Ulcer	gastrointestinal system disease	stomach	54.4	N	0.93	N	1	G-Protein Coupled Receptors	Stomach	0.316966	No
CHRM1	Sjogren's Syndrome	immune system disease	salivary gland	79.04	Y	18.19	N	1	G-Protein Coupled Receptors
CHRM3	Asthma	respiratory system disease	lung	67.67	Y	1.53	Y	1	G-Protein Coupled Receptors
CHRM3	Bronchitis, Chronic	respiratory system disease	lung	79.61	Y	1.53	Y	1	G-Protein Coupled Receptors
CHRM3	Cystic Fibrosis	genetic disease	lung	33.14	Y	1.53	Y	1	G-Protein Coupled Receptors
CHRM3	Emphysema	respiratory system disease	lung	65.41	Y	1.53	Y	1	G-Protein Coupled Receptors
CHRM3	Glaucoma	nervous system disease	brain	28.13	Y	12.26	Y	1	G-Protein Coupled Receptors
CHRM3	Keratoconjunctivitis	nervous system disease	salivary gland	71.41	Y	21.72	N	1	G-Protein Coupled Receptors
CHRM3	Peptic Ulcer	gastrointestinal system disease	stomach	54.4	Y	4.62	Y	1	G-Protein Coupled Receptors
CHRM3	Prostatic Hyperplasia	disease of cellular proliferation	prostate	80.37	Y	1.69	Y	1	G-Protein Coupled Receptors
CHRM3	Pulmonary Disease, Chronic Obstructive	respiratory system disease	lung	72.66	Y	1.53	Y	1	G-Protein Coupled Receptors
CHRM3	Sialorrhea	gastrointestinal system disease	salivary gland	95.71	Y	21.72	N	1	G-Protein Coupled Receptors
CHRM3	Urinary Bladder, Neurogenic	urinary system disease	urinary bladder	73.99	Y	6.66	N	1	G-Protein Coupled Receptors
CHRM3	Urinary Bladder, Overactive	urinary system disease	urinary bladder	77.76	Y	6.66	N	1	G-Protein Coupled Receptors
CHRM3	Urinary Incontinence	urinary system disease	urinary bladder	70.13	Y	6.66	N	1	G-Protein Coupled Receptors
CHRM3	Xerophthalmia	nervous system disease	salivary gland	86.97	Y	21.72	N	1	G-Protein Coupled Receptors
CHRM3	Xerostomia	gastrointestinal system disease	salivary gland	82.23	Y	21.72	N	1	G-Protein Coupled Receptors
CHRM4	Cataract	nervous system disease	brain	15.74	Y	3.35	Y	1	G-Protein Coupled Receptors
CHRM4	Ocular Motility Disorders	nervous system disease	brain	22.56	Y	3.35	Y	2	G-Protein Coupled Receptors
CHRNA7	Alzheimer Disease	nervous system disease	brain	93.04	Y	2.03	N	1	Ligand_gated_ion_channel Receptors
CHRNA7	Schizophrenia	disease of mental health	brain	87.81	Y	2.03	N	1	Ligand_gated_ion_channel Receptors
CLCA1	Eye Diseases	nervous system disease	skeletal muscle	25.41	N	0	N	1	Unclassified	Muscle - Skeletal	-4.98396e-06	No
CLCA1	Pneumonia	respiratory system disease	lung	74.27	N	0	N	1	Unclassified	Lung	0.00694938	No
CLCN2	Constipation	gastrointestinal system disease	rectum	46.38	Y	12.91	Y	1	Transporters
CLCN2	Gastrointestinal Diseases	gastrointestinal system disease	stomach	19.36	Y	2.96	Y	1	Transporters
CLCN2	Irritable Bowel Syndrome	syndrome	colon	38.79	Y	15.7	Y	1	Transporters
CLU	Carcinoma, Non-Small-Cell Lung	disease of cellular proliferation	lymph node	40.29	Y	1617.3	N	1	Unclassified
CLU	Prostatic Neoplasms	disease of cellular proliferation	prostate	71.1	Y	948.02	N	1	Unclassified
CNR1	Anorexia	disease of mental health	brain	47.16	Y	18.14	Y	1	G-Protein Coupled Receptors
CNR1	Cachexia	disease of metabolism	adipose tissue	26.49	Y	7.17	N	2	G-Protein Coupled Receptors
CNR1	Diabetic Neuropathies	nervous system disease	skin	28.38	N	0.73	Y	1	G-Protein Coupled Receptors
CNR1	Multiple Sclerosis	nervous system disease	brain	70.73	Y	18.14	Y	1	G-Protein Coupled Receptors
CNR1	Multiple Sclerosis, Chronic Progressive	nervous system disease	brain	82.55	Y	18.14	Y	1	G-Protein Coupled Receptors
CNR1	Muscle Spasticity	nervous system disease	brain	14.49	Y	18.14	Y	2	G-Protein Coupled Receptors
CNR1	Nausea	nervous system disease	brain	10.95	Y	18.14	Y	2	G-Protein Coupled Receptors
CNR1	Neuralgia	nervous system disease	brain	33.83	Y	18.14	Y	1	G-Protein Coupled Receptors
CNR1	Obesity	disease of metabolism	adipose tissue	52.44	Y	7.17	N	1	G-Protein Coupled Receptors
CNR1	Pain	nervous system disease	brain	14.44	Y	18.14	Y	2	G-Protein Coupled Receptors
CNR1	Spinal Cord Injuries	nervous system disease	urinary bladder	31.86	Y	1.3	Y	1	G-Protein Coupled Receptors
CNR1	Tourette Syndrome	disease of mental health	brain	91.34	Y	18.14	Y	1	G-Protein Coupled Receptors
CNTFR	Retinitis Pigmentosa	nervous system disease	brain	21.31	Y	22.91	Y	1	Unclassified
COL18A1	Carcinoma, Non-Small-Cell Lung	disease of cellular proliferation	lymph node	40.29	Y	24.03	N	1	Unclassified
COL18A1	Head and Neck Neoplasms	disease of cellular proliferation	esophagus	20.51	Y	22.69	Y	1	Unclassified
COMT	Parkinson Disease	nervous system disease	brain	72.38	Y	54.47	Y	1	Enzymes
CRAT	Heart Failure	cardiovascular system disease	heart	65.01	Y	35.53	Y	1	Enzymes
CRAT	Peripheral Vascular Diseases	cardiovascular system disease	skin	23.93	Y	7.7	Y	1	Enzymes
CSF2	Melanoma	disease of cellular proliferation	lymph node	37.39	N	0.14	N	1	Unclassified	Cells - EBV-transformed lymphocytes	0.0964181	No
CSF2RA	Agranulocytosis	immune system disease	bone marrow	62.49	Y	13.77	Y	1	Cytokine Receptors
CSF2RA	Anemia	immune system disease	bone marrow	36.49	Y	13.77	Y	1	Cytokine Receptors
CSF2RA	Leukemia	disease of cellular proliferation	bone marrow	55.48	Y	13.77	Y	1	Cytokine Receptors
CSF2RA	Neutropenia	immune system disease	bone marrow	50.17	Y	13.77	Y	1	Cytokine Receptors
CSF3	Anemia	immune system disease	bone marrow	36.49	Y	2.66	N	1	Unclassified
CSF3	Neutropenia	immune system disease	bone marrow	50.17	Y	2.66	N	1	Unclassified
CSF3R	Anemia	immune system disease	bone marrow	36.49	Y	347.56	N	1	Cytokine Receptors
CSF3R	Leukopenia	immune system disease	bone marrow	50.17	Y	347.56	N	1	Cytokine Receptors
CSF3R	Neutropenia	immune system disease	bone marrow	50.17	Y	347.56	N	1	Cytokine Receptors
CSNK2B	Papillomavirus Infections	disease by infectious agent	skin	43.2	Y	198.92	Y	1	Kinases
CTLA4	Carcinoma, Non-Small-Cell Lung	disease of cellular proliferation	lymph node	40.29	Y	17.55	N	1	Unclassified
CTLA4	Melanoma	disease of cellular proliferation	lymph node	37.39	Y	17.55	N	1	Unclassified
CTLA4	Prostatic Neoplasms	disease of cellular proliferation	rectum	12.91	Y	1.39	N	2	Unclassified
CTLA4	Small Cell Lung Carcinoma	disease of cellular proliferation	lung	35.38	Y	1.33	N	1	Unclassified
CTSK	Osteoporosis	musculoskeletal system disease	bone marrow	21.67	Y	5.98	N	1	Enzymes
CUBN	Amyotrophic Lateral Sclerosis	nervous system disease	brain	42.57	N	0.39	N	1	Unclassified	Brain - Caudate (basal ganglia)	0.566187	No
CUBN	Anemia	immune system disease	bone marrow	36.49	N	0.23	N	1	Unclassified	Whole Blood	0.139816	No
CUBN	Anemia, Pernicious	disease of metabolism	stomach	49.7	N	0.21	N	1	Unclassified	Stomach	0.262236	No
CUBN	Diabetic Neuropathies	nervous system disease	skin	28.38	N	0.63	N	1	Unclassified	Skin - Not Sun Exposed (Suprapubic)	0.43812	No
CXCL8	Psoriasis	integumentary system disease	skin	80.74	No Data		N	1	Unclassified
CYP17A1	Breast Neoplasms	disease of cellular proliferation	lymph node	50.27	N	0.06	N	1	Enzymes	Cells - EBV-transformed lymphocytes	0.117336	No
CYP17A1	Prostatic Neoplasms	disease of cellular proliferation	prostate	71.1	N	0.95	N	1	Enzymes	Prostate	0.647943	No
CYP19A1	Breast Neoplasms	disease of cellular proliferation	lymph node	50.27	N	0.01	N	1	Enzymes	Cells - EBV-transformed lymphocytes	0.0267449	No
CYSLTR1	Asthma	respiratory system disease	lung	67.67	Y	6.11	Y	1	G-Protein Coupled Receptors
CYSLTR1	Hypersensitivity	immune system disease	lung	35.06	Y	6.11	Y	1	G-Protein Coupled Receptors
CYSLTR1	Rhinitis	respiratory system disease	lung	30.66	Y	6.11	Y	1	G-Protein Coupled Receptors
CYSLTR1	Rhinitis, Allergic, Perennial	respiratory system disease	lung	38.2	Y	6.11	Y	1	G-Protein Coupled Receptors
CYSLTR1	Rhinitis, Allergic, Seasonal	respiratory system disease	lung	30.29	Y	6.11	Y	1	G-Protein Coupled Receptors
DAO	Schizophrenia	disease of mental health	brain	87.81	Y	1.1	Y	1	Enzymes
DDC	Parkinson Disease	nervous system disease	brain	72.38	N	0.57	Y	1	Enzymes
DGAT1	Hypertriglyceridemia	disease of metabolism	adipose tissue	30.91	Y	58.48	N	1	Enzymes
DHFR	Acne Vulgaris	integumentary system disease	skin	84.2	Y	5.93	Y	1	Enzymes
DHFR	Arthritis, Juvenile Rheumatoid	musculoskeletal system disease	bone marrow	14.57	Y	21.37	Y	1	Enzymes
DHFR	Arthritis, Rheumatoid	musculoskeletal system disease	lymph node	10.27	Y	23.46	Y	1	Enzymes
DHFR	Psoriasis	integumentary system disease	skin	80.74	Y	5.93	Y	1	Enzymes
DHODH	Arthritis, Psoriatic	syndrome	skin	57.55	Y	4.52	N	1	Enzymes
DHODH	Arthritis, Rheumatoid	musculoskeletal system disease	lymph node	10.27	Y	5.02	Y	1	Enzymes
DHODH	Multiple Sclerosis, Relapsing-Remitting	nervous system disease	brain	81.31	Y	3.54	Y	1	Enzymes
DMD	Muscular Dystrophy, Duchenne	nervous system disease	skeletal muscle	74.91	Y	41.85	Y	1	Unclassified
DNASE1	Cystic Fibrosis	genetic disease	lung	33.14	Y	7.43	N	1	Enzymes
DNMT1	Leukemia, Myeloid, Acute	disease of cellular proliferation	bone marrow	73.9	Y	104.72	Y	1	Enzymes
DNMT1	Leukemia, Myelomonocytic, Chronic	disease of cellular proliferation	bone marrow	64.56	Y	104.72	Y	1	Enzymes
DNMT1	Myelodysplastic Syndromes	immune system disease	bone marrow	86.21	Y	104.72	Y	1	Enzymes
DPP4	Diabetes Mellitus, Type 2	disease of metabolism	pancreas	35.75	Y	1.63	N	1	Enzymes
DRD1	Hypertension	cardiovascular system disease	kidney	33.3	N	0.29	Y	1	G-Protein Coupled Receptors
DRD2	Alzheimer Disease	nervous system disease	brain	93.04	N	0.51	Y	1	G-Protein Coupled Receptors
DRD2	Amenorrhea	reproductive system disease	endometrium	23.19	Y	1.29	Y	2	G-Protein Coupled Receptors
DRD2	Bipolar Disorder	disease of mental health	brain	76.18	N	0.51	Y	1	G-Protein Coupled Receptors
DRD2	Dyskinesias	nervous system disease	brain	65.09	N	0.51	Y	1	G-Protein Coupled Receptors
DRD2	Erectile Dysfunction	disease of mental health	smooth muscle	30.42	Y	1.81	N	1	G-Protein Coupled Receptors
DRD2	Galactorrhea	reproductive system disease	brain	42.91	N	0.51	Y	1	G-Protein Coupled Receptors
DRD2	Gastrointestinal Diseases	gastrointestinal system disease	stomach	19.36	N	0.26	Y	1	G-Protein Coupled Receptors
DRD2	Headache	nervous system disease	brain	47.59	N	0.51	Y	1	G-Protein Coupled Receptors
DRD2	Hyperprolactinemia	disease of metabolism	testis	10.47	Y	1.17	N	3	G-Protein Coupled Receptors
DRD2	Metabolic Diseases	disease of metabolism	pancreas	17.21	N	0.02	N	1	G-Protein Coupled Receptors	Pancreas	0.0412184	No
DRD2	Migraine Disorders	nervous system disease	brain	61.81	N	0.51	Y	1	G-Protein Coupled Receptors
DRD2	Nausea	nervous system disease	stomach	28.69	N	0.26	Y	1	G-Protein Coupled Receptors
DRD2	Opioid-Related Disorders	disease of mental health	brain	51.78	N	0.51	Y	1	G-Protein Coupled Receptors
DRD2	Pain	nervous system disease	brain	14.44	N	0.51	Y	2	G-Protein Coupled Receptors
DRD2	Parkinson Disease	nervous system disease	brain	72.38	N	0.51	Y	1	G-Protein Coupled Receptors
DRD2	Psychotic Disorders	disease of mental health	brain	76.25	N	0.51	Y	1	G-Protein Coupled Receptors
DRD2	Schizophrenia	disease of mental health	brain	87.81	N	0.51	Y	1	G-Protein Coupled Receptors
DRD2	Substance-Related Disorders	disease of mental health	brain	35.39	N	0.51	Y	1	G-Protein Coupled Receptors
DRD2	Tourette Syndrome	disease of mental health	brain	91.34	N	0.51	Y	1	G-Protein Coupled Receptors
DRD3	Parkinson Disease	nervous system disease	brain	72.38	N	0.01	N	1	G-Protein Coupled Receptors	Brain - Nucleus accumbens (basal ganglia)	1.78296	Yes	Only tissue in GTEx above 1
DRD3	Restless Legs Syndrome	nervous system disease	brain	59.22	N	0.01	N	1	G-Protein Coupled Receptors	Brain - Nucleus accumbens (basal ganglia)	1.78296	Yes	Only tissue in GTEx above 1
EDNRA	Diabetic Nephropathies	urinary system disease	kidney	84.66	Y	4.81	Y	1	G-Protein Coupled Receptors
EDNRA	Hypertension, Pulmonary	cardiovascular system disease	lung	47.18	Y	24.16	Y	1	G-Protein Coupled Receptors
EGF	Carcinoma, Non-Small-Cell Lung	disease of cellular proliferation	lymph node	40.29	N	0.31	Y	1	Unclassified
EGFR	Brain Neoplasms	disease of cellular proliferation	brain	78.86	Y	12.3	N	1	Kinase Receptors
EGFR	Carcinoma, Non-Small-Cell Lung	disease of cellular proliferation	lymph node	40.29	Y	2.54	N	1	Kinase Receptors
EGFR	Colorectal Neoplasms	disease of cellular proliferation	colon	38.19	Y	14.31	Y	1	Kinase Receptors
EGFR	Diabetic Foot	integumentary system disease	skin	63.33	Y	43.21	Y	1	Kinase Receptors
EGFR	Esophageal Neoplasms	disease of cellular proliferation	esophagus	57.07	Y	23.89	Y	1	Kinase Receptors
EGFR	Head and Neck Neoplasms	disease of cellular proliferation	esophagus	20.51	Y	23.89	Y	1	Kinase Receptors
EGFR	Mucositis	gastrointestinal system disease	small intestine	53.24	Y	6.66	N	1	Kinase Receptors
EGFR	Nasopharyngeal Neoplasms	respiratory system disease	lymph node	39.28	Y	2.54	N	1	Kinase Receptors
EGFR	Neoplasms, Squamous Cell	disease of cellular proliferation	lymph node	24.54	Y	2.54	N	1	Kinase Receptors
EGFR	Pancreatic Neoplasms	disease of cellular proliferation	pancreas	49.23	Y	8.19	N	1	Kinase Receptors
EGFR	Stomach Neoplasms	disease of cellular proliferation	stomach	59.19	Y	9.01	Y	1	Kinase Receptors
EGFR	Uterine Cervical Neoplasms	disease of cellular proliferation	lymph node	27.55	Y	2.54	N	1	Kinase Receptors
ELANE	Acute Lung Injury	respiratory system disease	lung	85.41	N	0.11	N	1	Enzymes	Lung	4.07565	Yes
ELANE	Systemic Inflammatory Response Syndrome	immune system disease	spleen	10.15	Y	2.03	N	3	Enzymes
EPOR	Anemia	immune system disease	bone marrow	36.49	Y	27.83	N	1	Cytokine Receptors
EPOR	Carcinoma, Renal Cell	disease of cellular proliferation	kidney	57.24	Y	9.08	N	1	Cytokine Receptors
ERBB2	Breast Neoplasms	disease of cellular proliferation	lymph node	50.27	Y	5.46	N	1	Kinase Receptors
ERBB2	Esophageal Neoplasms	disease of cellular proliferation	esophagus	57.07	Y	68.78	N	1	Kinase Receptors
ERBB2	Stomach Neoplasms	disease of cellular proliferation	stomach	59.19	Y	47.43	N	1	Kinase Receptors
ERBB3	Carcinoma, Non-Small-Cell Lung	disease of cellular proliferation	lung	39.55	Y	30.02	Y	2	Unclassified
ESR1	Acne Vulgaris	integumentary system disease	skin	84.2	N	0.67	N	1	Nuclear Receptors	Skin - Not Sun Exposed (Suprapubic)	0.361691	No
ESR1	Breast Neoplasms	disease of cellular proliferation	lymph node	50.27	Y	3.03	N	1	Nuclear Receptors
ESR1	Dermatitis, Seborrheic	integumentary system disease	skin	86.67	N	0.67	N	1	Nuclear Receptors	Skin - Not Sun Exposed (Suprapubic)	0.361691	No
ESR1	Endometriosis	reproductive system disease	endometrium	52.97	Y	186.6	Y	1	Nuclear Receptors
ESR1	Infertility, Female	reproductive system disease	fallopian tube	45.78	Y	153.7	Y	1	Nuclear Receptors
ESR1	Menstruation Disturbances	reproductive system disease	endometrium	50.77	Y	186.6	Y	1	Nuclear Receptors
ESR1	Osteoporosis	musculoskeletal system disease	adipose tissue	12.5	Y	3.79	N	2	Nuclear Receptors
ESR1	Prostatic Neoplasms	disease of cellular proliferation	prostate	71.1	Y	9.26	N	1	Nuclear Receptors
ESR1	Vaginitis	reproductive system disease	rectum	28.37	Y	1.26	N	1	Nuclear Receptors
F10	Acute Coronary Syndrome	cardiovascular system disease	heart	63.52	Y	16.11	N	1	Enzymes
F10	Brain Ischemia	cardiovascular system disease	brain	85.26	N	0.86	N	1	Enzymes	Brain - Cerebellum	0.876032	No	Right on cutoff			Possible tissue mismatch
F10	Pulmonary Embolism	cardiovascular system disease	lung	56.84	Y	7.18	N	1	Enzymes
F10	Thrombosis	cardiovascular system disease	heart	34.06	Y	16.11	N	1	Enzymes
F10	Venous Thrombosis	cardiovascular system disease	liver	15.87	Y	76.56	N	1	Enzymes
F13A1	Factor XIII Deficiency	immune system disease	placenta	57.95	Y	312.48	N	1	Enzymes
F2	Acute Coronary Syndrome	cardiovascular system disease	kidney	11.57	N	0.08	Y	2	Enzymes
F2	Angina, Unstable	cardiovascular system disease	heart	74.64	N	0.04	N	1	Enzymes	Heart - Left Ventricle	0.0387924	No	Only liver > 1 (FPKM = 359)			Possible tissue mismatch
F2	Antithrombin III Deficiency	immune system disease	kidney	16.26	N	0.08	Y	2	Enzymes
F2	Brain Ischemia	cardiovascular system disease	brain	85.26	N	0.03	N	1	Enzymes	Brain - Cerebellum	0.67164	No	Only liver > 1 (FPKM = 359)			Possible tissue mismatch
F2	Disseminated Intravascular Coagulation	immune system disease	liver	12.4	Y	552.87	Y	3	Enzymes
F2	Hypoprothrombinemias	genetic disease	liver	27.91	Y	552.87	Y	1	Enzymes
F2	Myocardial Infarction	cardiovascular system disease	heart	83.94	N	0.04	N	1	Enzymes	Heart - Left Ventricle	0.0387924	No	Only liver > 1 (FPKM = 359)			Possible tissue mismatch
F2	Peripheral Vascular Diseases	cardiovascular system disease	skin	23.93	N	0.08	N	1	Enzymes	Skin - Not Sun Exposed (Suprapubic)	0.017359	No	Only liver > 1 (FPKM = 359)			Possible tissue mismatch
F2	Reperfusion Injury	cardiovascular system disease	liver	15.18	Y	552.87	Y	2	Enzymes
F2	Thrombocytopenia	immune system disease	kidney	16.31	N	0.08	Y	3	Enzymes
F2	Thrombosis	cardiovascular system disease	heart	34.06	N	0.04	N	1	Enzymes	Heart - Left Ventricle	0.0387924	No	Only liver > 1 (FPKM = 359)			Possible tissue mismatch
F2	Venous Thrombosis	cardiovascular system disease	liver	15.87	Y	552.87	Y	1	Enzymes
F2R	Thrombosis	cardiovascular system disease	heart	34.06	Y	23.67	Y	1	G-Protein Coupled Receptors
F7	Hemophilia A	immune system disease	liver	18.45	Y	81.6	Y	1	Enzymes
F7	Hemophilia B	immune system disease	liver	33.75	Y	81.6	Y	1	Enzymes
F8	Hemophilia A	immune system disease	liver	18.45	Y	10.4	N	1	Unclassified
F9	Acute Coronary Syndrome	cardiovascular system disease	heart	63.52	N	0	N	1	Enzymes	Heart - Atrial Appendage	-4.98396e-06	No
F9	Hemophilia B	immune system disease	liver	33.75	Y	298.83	N	1	Enzymes
FFAR4	Hypertriglyceridemia	disease of metabolism	adipose tissue	30.91	Y	3.43	N	1	Unclassified
FGF4	Angina Pectoris	cardiovascular system disease	heart	72.46	N	0	N	1	Ligand	Heart - Atrial Appendage	-4.98396e-06	No
FGFR1	Diabetes Complications	disease of metabolism	kidney	38.17	Y	20.63	Y	1	Kinase Receptors
FGFR1	Periodontitis	gastrointestinal system disease	salivary gland	25.94	Y	33.07	Y	1	Kinase Receptors
FGFR1	Pressure Ulcer	integumentary system disease	skin	65.09	Y	14.31	N	1	Kinase Receptors
FGFR2	Mucositis	gastrointestinal system disease	small intestine	53.24	Y	9.57	N	1	Kinase Receptors
FKBP1A	Anemia, Aplastic	immune system disease	bone marrow	75.37	Y	82.11	N	1	Enzymes
FKBP1A	Arthritis, Rheumatoid	musculoskeletal system disease	lymph node	10.27	Y	119.17	N	1	Enzymes
FKBP1A	Colitis, Ulcerative	gastrointestinal system disease	colon	44.99	Y	111.03	N	1	Enzymes
FKBP1A	Dermatitis, Atopic	integumentary system disease	skin	84.05	Y	71.26	Y	1	Enzymes
FKBP1A	Lupus Nephritis	immune system disease	kidney	78.58	Y	65.84	Y	1	Enzymes
FKBP1A	Myasthenia Gravis	nervous system disease	skeletal muscle	47.14	Y	35.19	N	1	Enzymes
FKBP1A	Myositis	musculoskeletal system disease	skeletal muscle	61.17	Y	35.19	N	1	Enzymes
FLT1	Colorectal Neoplasms	disease of cellular proliferation	colon	38.19	Y	4.13	Y	1	Kinase Receptors
FLT3	Leukemia, Myeloid, Acute	disease of cellular proliferation	bone marrow	73.9	Y	5.36	Y	1	Kinase Receptors
FOLH1	Carcinoma, Non-Small-Cell Lung	disease of cellular proliferation	lymph node	40.29	Y	1.11	N	1	Unclassified
FOLH1	Leprosy	disease by infectious agent	skin	60.4	Y	1.45	N	1	Unclassified
FOLH1	Tuberculosis	disease by infectious agent	lung	27.5	Y	2.04	N	1	Unclassified
FOLR1	Fallopian Tube Neoplasms	disease of cellular proliferation	fallopian tube	81.32	Y	197.11	N	1	Unclassified
FOLR1	Ovarian Neoplasms	disease of cellular proliferation	fallopian tube	14.21	Y	197.11	N	2	Unclassified
FOLR1	Peritoneal Neoplasms	disease of cellular proliferation	appendix	17.82	N	0.19	N	1	Unclassified	NA	NA	NA
FSHR	Hypogonadism	reproductive system disease	testis	55.44	Y	4.91	N	1	G-Protein Coupled Receptors
FSHR	Infertility, Female	reproductive system disease	ovary	26.57	Y	2.45	N	2	G-Protein Coupled Receptors
FSHR	Infertility, Male	reproductive system disease	testis	83.21	Y	4.91	N	1	G-Protein Coupled Receptors
FSHR	Polycystic Ovary Syndrome	syndrome	ovary	65.36	Y	2.45	N	1	G-Protein Coupled Receptors
GAA	Diabetes Mellitus, Type 1	disease of metabolism	pancreas	55.93	Y	19.85	Y	1	Enzymes
GAA	Diabetes Mellitus, Type 2	disease of metabolism	pancreas	35.75	Y	19.85	Y	1	Enzymes
GAA	Glucose Intolerance	disease of metabolism	pancreas	38.74	Y	19.85	Y	1	Enzymes
GAA	Glycogen Storage Disease Type II	disease of metabolism	skeletal muscle	48.57	Y	20.32	N	1	Enzymes
GABBR1	Alcoholism	disease of mental health	brain	28.88	Y	149.62	Y	1	G-Protein Coupled Receptors
GABBR1	Cerebral Palsy	nervous system disease	skeletal muscle	51.59	Y	6.29	N	1	G-Protein Coupled Receptors
GABBR1	Dystonia	nervous system disease	brain	49.43	Y	149.62	Y	1	G-Protein Coupled Receptors
GABBR1	Fragile X Syndrome	genetic disease	brain	43.59	Y	149.62	Y	1	G-Protein Coupled Receptors
GABBR1	Multiple Sclerosis	nervous system disease	brain	70.73	Y	149.62	Y	1	G-Protein Coupled Receptors
GABBR1	Muscle Spasticity	nervous system disease	skeletal muscle	70.33	Y	6.29	N	1	G-Protein Coupled Receptors
GABBR1	Spinal Cord Injuries	nervous system disease	urinary bladder	31.86	Y	13.88	N	1	G-Protein Coupled Receptors
GABRA1	Depressive Disorder	disease of mental health	brain	79.27	Y	68.01	Y	1	Ligand_gated_ion_channel Receptors
GABRA1	Sleep Initiation and Maintenance Disorders	disease of mental health	brain	72.74	Y	68.01	Y	1	Ligand_gated_ion_channel Receptors
GAD2	Diabetes Mellitus, Type 1	disease of metabolism	pancreas	55.93	Y	2.02	Y	1	Unclassified
GAD2	Diabetes Mellitus, Type 2	disease of metabolism	pancreas	35.75	Y	2.02	Y	1	Unclassified
GALNS	Mucopolysaccharidosis IV	disease of metabolism	skin	33.34	Y	15.88	Y	1	Unclassified
GAST	Dyspepsia	gastrointestinal system disease	stomach	52.58	Y	2692.34	Y	1	Ligand
GAST	Peptic Ulcer	gastrointestinal system disease	stomach	54.4	Y	2692.34	Y	1	Ligand
GBA	Gaucher Disease	disease of metabolism	spleen	34.16	Y	23.52	Y	1	Unclassified
GCG	Diabetes Mellitus, Type 2	disease of metabolism	pancreas	35.75	Y	683.22	Y	1	Ligand
GCGR	Gastrointestinal Diseases	gastrointestinal system disease	stomach	19.36	N	0.03	N	1	G-Protein Coupled Receptors	Stomach	0.0454908	No
GCGR	Hypoglycemia	endocrine system disease	adrenal gland	13.12	Y	5.36	N	3	G-Protein Coupled Receptors
GHR	Acromegaly	endocrine system disease	brain	24.21	Y	1.54	N	1	Cytokine Receptors
GHR	Blood Coagulation Disorders	immune system disease	spleen	14.16	Y	3.73	N	1	Cytokine Receptors
GHR	Cachexia	disease of metabolism	skeletal muscle	35.05	Y	20.45	N	1	Cytokine Receptors
GHR	Dwarfism	genetic disease	thyroid	46.05	Y	4.14	N	1	Cytokine Receptors
GHR	Dwarfism, Pituitary	genetic disease	brain	31.47	Y	1.54	N	1	Cytokine Receptors
GHR	Ectodermal Dysplasia	integumentary system disease	skin	58.56	Y	4.37	N	1	Cytokine Receptors
GHR	Fibromyalgia	musculoskeletal system disease	skeletal muscle	41.8	Y	20.45	N	1	Cytokine Receptors
GHR	Metabolic Diseases	disease of metabolism	pancreas	17.21	Y	1.14	N	1	Cytokine Receptors
GHR	Noonan Syndrome	genetic disease	heart	29.7	Y	7.54	N	1	Cytokine Receptors
GHR	Prader-Willi Syndrome	genetic disease	adipose tissue	25.55	Y	72.38	N	1	Cytokine Receptors
GHR	Short Bowel Syndrome	gastrointestinal system disease	small intestine	69.4	Y	2.36	N	1	Cytokine Receptors
GHR	Turner Syndrome	genetic disease	ovary	33.86	Y	8.75	N	1	Cytokine Receptors
GHRHR	Cachexia	disease of metabolism	skeletal muscle	35.05	N	0.02	N	1	G-Protein Coupled Receptors	Muscle - Skeletal	-4.98396e-06	No
GHRHR	Dwarfism, Pituitary	genetic disease	brain	31.47	Y	2.4	N	1	G-Protein Coupled Receptors
GHRHR	Lipodystrophy	integumentary system disease	adipose tissue	71.49	N	0.28	N	1	G-Protein Coupled Receptors	Adipose - Visceral (Omentum)	0.0115684	No
GHSR	Anorexia	disease of mental health	brain	47.16	N	0	N	1	G-Protein Coupled Receptors	Pituitary	2.68755	Yes	Only tissue > 1
GHSR	Cachexia	disease of metabolism	skeletal muscle	35.05	N	0	N	1	G-Protein Coupled Receptors	Muscle - Skeletal	-4.98396e-06	No
GHSR	Dwarfism, Pituitary	genetic disease	brain	31.47	N	0	N	1	G-Protein Coupled Receptors	Pituitary	2.68755	Yes	Only tissue > 1
GLA	Fabry Disease	disease of metabolism	kidney	28.81	Y	14.6	Y	1	Unclassified
GLP1R	Diabetes Mellitus, Type 1	disease of metabolism	pancreas	55.93	Y	2.84	N	1	G-Protein Coupled Receptors
GLP1R	Diabetes Mellitus, Type 2	disease of metabolism	pancreas	35.75	Y	2.84	N	1	G-Protein Coupled Receptors
GLP1R	Obesity	disease of metabolism	adipose tissue	52.44	N	0.1	N	1	G-Protein Coupled Receptors	Adipose - Subcutaneous	0.0231083	No	But FPKM = 3 in pancreas			Possible tissue mismatch
GLP2R	Short Bowel Syndrome	gastrointestinal system disease	small intestine	69.4	Y	6.6	N	1	G-Protein Coupled Receptors
GNRH1	Menstruation Disturbances	reproductive system disease	endometrium	50.77	Y	1.48	N	1	Ligand
GNRHR	Breast Neoplasms	disease of cellular proliferation	lymph node	50.27	N	0.11	N	1	G-Protein Coupled Receptors	Cells - EBV-transformed lymphocytes	0.167758	No
GNRHR	Endometriosis	reproductive system disease	endometrium	52.97	N	0.06	N	1	G-Protein Coupled Receptors	Uterus	0.0622173	No
GNRHR	Fibrocystic Breast Disease	thoracic disease	skin	30.76	N	0.05	N	1	G-Protein Coupled Receptors	Skin - Sun Exposed (Lower leg)	0.0314877	No
GNRHR	Gynecomastia	reproductive system disease	testis	57.39	N	0.1	N	1	G-Protein Coupled Receptors	Testis	0.0684042	No
GNRHR	Infertility, Female	reproductive system disease	fallopian tube	45.78	N	0.05	N	1	G-Protein Coupled Receptors	Fallopian Tube	0.0578909	No
GNRHR	Leiomyoma	disease of cellular proliferation	smooth muscle	28.59	N	0.04	N	1	G-Protein Coupled Receptors	Muscle - Skeletal	0.0120333	No
GNRHR	Menstruation Disturbances	reproductive system disease	endometrium	50.77	N	0.06	N	1	G-Protein Coupled Receptors	Uterus	0.0622173	No
GNRHR	Paraphilias	disease of mental health	brain	35.52	N	0.28	N	1	G-Protein Coupled Receptors	Pituitary	3.43081	Yes
GNRHR	Prostatic Neoplasms	disease of cellular proliferation	prostate	71.1	N	0.09	N	1	G-Protein Coupled Receptors	Prostate	0.116584	No
GNRHR	Puberty, Precocious	reproductive system disease	ovary	31.63	N	0.09	N	1	G-Protein Coupled Receptors	Ovary	0.0966906	No
GRIA1	Diabetic Neuropathies	nervous system disease	skin	28.38	N	0.15	N	1	Ligand_gated_ion_channel Receptors	Skin - Not Sun Exposed (Suprapubic)	0.15	No	But high in all brain tissues			Possible tissue mismatch
GRIA1	Epilepsies, Partial	nervous system disease	brain	96.85	Y	39.45	Y	1	Ligand_gated_ion_channel Receptors
GRIA1	Epilepsy, Tonic-Clonic	nervous system disease	brain	70.32	Y	39.45	Y	1	Ligand_gated_ion_channel Receptors
GRIA1	Memory Disorders	nervous system disease	brain	96.89	Y	39.45	Y	1	Ligand_gated_ion_channel Receptors
GRIA1	Neuralgia, Postherpetic	nervous system disease	brain	17.53	Y	39.45	Y	2	Ligand_gated_ion_channel Receptors
GRIN1	Alzheimer Disease	nervous system disease	brain	93.04	Y	103.16	Y	1	Ligand_gated_ion_channel Receptors
GRIN1	Dyskinesias	nervous system disease	brain	65.09	Y	103.16	Y	1	Ligand_gated_ion_channel Receptors
GRIN1	Parkinson Disease	nervous system disease	brain	72.38	Y	103.16	Y	1	Ligand_gated_ion_channel Receptors
GRIN1	Tinnitus	nervous system disease	brain	77.68	Y	103.16	Y	1	Ligand_gated_ion_channel Receptors
GUCY2C	Constipation	gastrointestinal system disease	rectum	46.38	Y	39.69	Y	1	Enzymes
GUCY2C	Irritable Bowel Syndrome	syndrome	colon	38.79	Y	36.82	Y	1	Enzymes
GUSB	Diarrhea	gastrointestinal system disease	small intestine	37.31	Y	33.77	Y	1	Unclassified
HCAR2	Atherosclerosis	cardiovascular system disease	adipose tissue	13.81	Y	19.06	N	2	Unclassified
HCAR2	Brain Ischemia	cardiovascular system disease	brain	85.26	N	0.12	Y	1	Unclassified
HCAR2	Diabetes Complications	disease of metabolism	skin	10.32	Y	16.16	N	2	Unclassified
HCAR2	Hypercholesterolemia	disease of metabolism	liver	25.91	Y	2	Y	1	Unclassified
HCAR2	Hyperlipidemias	disease of metabolism	liver	27.07	Y	2	Y	1	Unclassified
HCAR2	Hypertriglyceridemia	disease of metabolism	adipose tissue	30.91	Y	19.06	N	1	Unclassified
HCAR2	Myocardial Infarction	cardiovascular system disease	heart	83.94	N	0.29	N	1	Unclassified	NA	NA	NA
HDAC1	Breast Neoplasms	disease of cellular proliferation	lymph node	50.27	Y	135.24	Y	1	Enzymes
HEXA	Malaria	disease by infectious agent	spleen	27.68	Y	76.19	N	1	Unclassified
HGF	Atherosclerosis	cardiovascular system disease	smooth muscle	48.86	Y	6.97	N	1	Unclassified
HGF	Peripheral Vascular Diseases	cardiovascular system disease	skin	23.93	N	0.74	Y	1	Unclassified
HGF	Thromboangiitis Obliterans	cardiovascular system disease	adrenal gland	33	Y	20.63	Y	1	Unclassified
HLA-A	Prostatic Neoplasms	disease of cellular proliferation	prostate	71.1	Y	238.03	N	1	Unclassified
HMGCR	Atherosclerosis	cardiovascular system disease	smooth muscle	48.86	Y	13.37	Y	1	Enzymes
HMGCR	Brain Ischemia	cardiovascular system disease	brain	85.26	Y	51.81	Y	1	Enzymes
HMGCR	Colorectal Neoplasms	disease of cellular proliferation	colon	38.19	Y	46.85	Y	1	Enzymes
HMGCR	Diabetes Complications	disease of metabolism	kidney	38.17	Y	17.75	Y	1	Enzymes
HMGCR	Diabetes Mellitus, Type 2	disease of metabolism	pancreas	35.75	Y	8.15	Y	1	Enzymes
HMGCR	Hypercholesterolemia	disease of metabolism	liver	25.91	Y	33.73	N	1	Enzymes
HMGCR	Hyperlipidemias	disease of metabolism	liver	27.07	Y	33.73	N	1	Enzymes
HMGCR	Hypertriglyceridemia	disease of metabolism	adipose tissue	30.91	Y	10.74	N	1	Enzymes
HMGCR	Memory Disorders	nervous system disease	brain	96.89	Y	51.81	Y	1	Enzymes
HMGCR	Myocardial Infarction	cardiovascular system disease	heart	83.94	Y	6.1	Y	1	Enzymes
HMGCR	Osteoporosis	musculoskeletal system disease	bone marrow	21.67	Y	17.31	Y	1	Enzymes
HPD	Tyrosinemias	disease of metabolism	liver	60.08	Y	935.81	Y	1	Enzymes
HPGD	Stomach Ulcer	gastrointestinal system disease	stomach	76.52	Y	245.39	Y	1	Enzymes
HPSE	Liver Neoplasms	disease of cellular proliferation	liver	63.7	Y	1.2	Y	1	Unclassified
HRH1	Asthma	respiratory system disease	lung	67.67	Y	3.74	Y	1	G-Protein Coupled Receptors
HRH1	Conjunctivitis, Allergic	nervous system disease	lymph node	21.42	Y	1.34	N	2	G-Protein Coupled Receptors
HRH1	Depressive Disorder	disease of mental health	brain	79.27	Y	7.52	N	1	G-Protein Coupled Receptors
HRH1	Dermatitis, Atopic	integumentary system disease	skin	84.05	Y	3.29	N	1	G-Protein Coupled Receptors
HRH1	Eczema	integumentary system disease	skin	68.62	Y	3.29	N	1	G-Protein Coupled Receptors
HRH1	Hypersensitivity	immune system disease	lung	35.06	Y	3.74	Y	1	G-Protein Coupled Receptors
HRH1	Keratoconjunctivitis	nervous system disease	salivary gland	71.41	N	0.55	N	1	G-Protein Coupled Receptors	Minor Salivary Gland	0.914663	No
HRH1	Nausea	nervous system disease	stomach	28.69	Y	1.91	Y	1	G-Protein Coupled Receptors
HRH1	Pruritus	integumentary system disease	skin	75.19	Y	3.29	N	1	G-Protein Coupled Receptors
HRH1	Psoriasis	integumentary system disease	skin	80.74	Y	3.29	N	1	G-Protein Coupled Receptors
HRH1	Rhinitis	respiratory system disease	lung	30.66	Y	3.74	Y	1	G-Protein Coupled Receptors
HRH1	Rhinitis, Allergic, Perennial	respiratory system disease	lung	38.2	Y	3.74	Y	1	G-Protein Coupled Receptors
HRH1	Rhinitis, Allergic, Seasonal	respiratory system disease	lung	30.29	Y	3.74	Y	1	G-Protein Coupled Receptors
HRH1	Skin Diseases	integumentary system disease	skin	50.33	Y	3.29	N	1	G-Protein Coupled Receptors
HRH1	Urticaria	integumentary system disease	skin	57.82	Y	3.29	N	1	G-Protein Coupled Receptors
HRH2	Duodenal Ulcer	gastrointestinal system disease	stomach	46.72	Y	3.58	N	1	G-Protein Coupled Receptors
HRH2	Esophagitis, Peptic	gastrointestinal system disease	stomach	26.35	Y	3.58	N	2	G-Protein Coupled Receptors
HRH2	Gastritis	gastrointestinal system disease	stomach	82.04	Y	3.58	N	1	G-Protein Coupled Receptors
HRH2	Gastroesophageal Reflux	gastrointestinal system disease	stomach	26.38	Y	3.58	N	2	G-Protein Coupled Receptors
HRH2	Helicobacter Infections	disease by infectious agent	stomach	81.56	Y	3.58	N	1	G-Protein Coupled Receptors
HRH2	Leukemia, Myeloid, Acute	disease of cellular proliferation	bone marrow	73.9	Y	11.1	N	1	G-Protein Coupled Receptors
HRH2	Peptic Ulcer	gastrointestinal system disease	stomach	54.4	Y	3.58	N	1	G-Protein Coupled Receptors
HRH2	Stomach Ulcer	gastrointestinal system disease	stomach	76.52	Y	3.58	N	1	G-Protein Coupled Receptors
HRH2	Ulcer	gastrointestinal system disease	small intestine	30.59	Y	2.74	Y	1	G-Protein Coupled Receptors
HRH2	Zollinger-Ellison Syndrome	gastrointestinal system disease	stomach	37.12	Y	3.58	N	1	G-Protein Coupled Receptors
HRH3	Cataplexy	disease of mental health	brain	81.87	Y	5.47	N	1	G-Protein Coupled Receptors
HRH3	Narcolepsy	disease of mental health	brain	78.14	Y	5.47	N	1	G-Protein Coupled Receptors
HSPD1	Diabetes Mellitus, Type 1	disease of metabolism	pancreas	55.93	Y	47.4	Y	1	Unclassified
HTR1A	Anxiety Disorders	disease of mental health	brain	80.05	Y	1.29	N	1	G-Protein Coupled Receptors
HTR1A	Dysuria	urinary system disease	urinary bladder	54.39	N	0	N	1	G-Protein Coupled Receptors	Bladder	-4.98396e-06	No
HTR1A	Hypertension	cardiovascular system disease	kidney	33.3	N	0	N	1	G-Protein Coupled Receptors	Kidney - Cortex	-4.98396e-06	No
HTR1D	Cluster Headache	nervous system disease	brain	64.79	N	0.34	Y	1	G-Protein Coupled Receptors
HTR1D	Migraine Disorders	nervous system disease	brain	61.81	N	0.34	Y	1	G-Protein Coupled Receptors
HTR2A	Fibromyalgia	musculoskeletal system disease	brain	27.79	Y	21.82	N	2	G-Protein Coupled Receptors
HTR2A	Migraine Disorders	nervous system disease	brain	61.81	Y	21.82	N	1	G-Protein Coupled Receptors
HTR2A	Parkinson Disease	nervous system disease	brain	72.38	Y	21.82	N	1	G-Protein Coupled Receptors
HTR2A	Thrombosis	cardiovascular system disease	brain	8.88	Y	21.82	N	2	G-Protein Coupled Receptors
HTR2C	Obesity	disease of metabolism	adipose tissue	52.44	N	0.01	N	1	G-Protein Coupled Receptors	Adipose - Subcutaneous	-4.98396e-06	No
HTR3A	Irritable Bowel Syndrome	syndrome	small intestine	13.1	Y	1.07	N	3	Ligand_gated_ion_channel Receptors
HTR3A	Nausea	nervous system disease	stomach	28.69	N	0.27	N	1	Ligand_gated_ion_channel Receptors	Stomach	0.280772	No	But expressed in brain and colon
HTR4	Constipation	gastrointestinal system disease	rectum	46.38	Y	2.39	Y	1	G-Protein Coupled Receptors
HTR4	Dyspepsia	gastrointestinal system disease	duodenum	19.07	Y	3.59	Y	2	G-Protein Coupled Receptors
HTR4	Esophagitis, Peptic	gastrointestinal system disease	esophagus	61.58	N	0.08	Y	1	G-Protein Coupled Receptors
HTR4	Gastroesophageal Reflux	gastrointestinal system disease	esophagus	63.08	N	0.08	Y	1	G-Protein Coupled Receptors
HTR4	Irritable Bowel Syndrome	syndrome	colon	38.79	Y	2.27	Y	1	G-Protein Coupled Receptors
HTR6	Alzheimer Disease	nervous system disease	brain	93.04	N	0.3	N	1	G-Protein Coupled Receptors	Brain - Nucleus accumbens (basal ganglia)	2.72451	Yes
HYAL1	Diabetic Retinopathy	nervous system disease	kidney	22.9	Y	40.12	Y	1	Enzymes
ICAM1	Cytomegalovirus Infections	disease by infectious agent	salivary gland	11.97	Y	5.86	N	1	Unclassified
IDS	Mucopolysaccharidosis II	disease of metabolism	skin	25.85	Y	39.27	N	1	Unclassified
IDUA	Mucopolysaccharidosis I	disease of metabolism	skin	22.1	Y	9.18	Y	1	Unclassified
IFNA2	Hepatitis B	disease by infectious agent	liver	74.25	N	0	N	1	Cytokines	Liver	-4.98396e-06	No
IFNA2	Hepatitis C	disease by infectious agent	liver	72.51	N	0	N	1	Cytokines	Liver	-4.98396e-06	No
IFNAR1	Multiple Sclerosis, Chronic Progressive	nervous system disease	brain	82.55	Y	25.47	Y	1	Cytokine Receptors
IFNAR1	Multiple Sclerosis, Relapsing-Remitting	nervous system disease	brain	81.31	Y	25.47	Y	1	Cytokine Receptors
IFNAR2	Brain Neoplasms	disease of cellular proliferation	brain	78.86	Y	11.08	Y	1	Cytokine Receptors
IFNAR2	Encephalitis	nervous system disease	brain	68.94	Y	11.08	Y	1	Cytokine Receptors
IFNAR2	Eye Infections	nervous system disease	skin	16.06	Y	5.47	Y	1	Cytokine Receptors
IFNAR2	HIV Infections	disease by infectious agent	lymph node	14.11	Y	31.88	N	1	Cytokine Receptors
IFNAR2	Head and Neck Neoplasms	disease of cellular proliferation	esophagus	20.51	Y	9.81	N	1	Cytokine Receptors
IFNAR2	Hepatitis	gastrointestinal system disease	liver	65.73	Y	15.82	N	1	Cytokine Receptors
IFNAR2	Hepatitis A	disease by infectious agent	liver	47.25	Y	15.82	N	1	Cytokine Receptors
IFNAR2	Hepatitis B	disease by infectious agent	liver	74.25	Y	15.82	N	1	Cytokine Receptors
IFNAR2	Hepatitis C	disease by infectious agent	liver	72.51	Y	15.82	N	1	Cytokine Receptors
IFNAR2	Hepatitis D	disease by infectious agent	liver	88.24	Y	15.82	N	1	Cytokine Receptors
IFNAR2	Hepatitis, Viral, Human	disease by infectious agent	liver	68.9	Y	15.82	N	1	Cytokine Receptors
IFNAR2	Herpes Simplex	disease by infectious agent	skin	19.01	Y	5.47	Y	1	Cytokine Receptors
IFNAR2	Herpes Zoster	disease by infectious agent	skin	49.3	Y	5.47	Y	1	Cytokine Receptors
IFNAR2	Herpesviridae Infections	disease by infectious agent	lymph node	11.89	Y	31.88	N	1	Cytokine Receptors
IFNAR2	Influenza, Human	disease by infectious agent	lung	51.53	Y	23.3	N	1	Cytokine Receptors
IFNAR2	Keratoconjunctivitis	nervous system disease	salivary gland	71.41	Y	8.9	N	1	Cytokine Receptors
IFNAR2	Kidney Neoplasms	disease of cellular proliferation	kidney	66.71	Y	8.39	N	1	Cytokine Receptors
IFNAR2	Leukemia	disease of cellular proliferation	bone marrow	55.48	Y	15.53	N	1	Cytokine Receptors
IFNAR2	Leukemia, Hairy Cell	disease of cellular proliferation	bone marrow	52.94	Y	15.53	N	1	Cytokine Receptors
IFNAR2	Leukemia, Myelomonocytic, Chronic	disease of cellular proliferation	bone marrow	64.56	Y	15.53	N	1	Cytokine Receptors
IFNAR2	Liver Cirrhosis	gastrointestinal system disease	liver	52.6	Y	15.82	N	1	Cytokine Receptors
IFNAR2	Lymphoma	disease of cellular proliferation	lymph node	35.27	Y	31.88	N	1	Cytokine Receptors
IFNAR2	Lymphoma, Non-Hodgkin	disease of cellular proliferation	lymph node	31.5	Y	31.88	N	1	Cytokine Receptors
IFNAR2	Melanoma	disease of cellular proliferation	lymph node	37.39	Y	31.88	N	1	Cytokine Receptors
IFNAR2	Multiple Myeloma	disease of cellular proliferation	bone marrow	68.66	Y	15.53	N	1	Cytokine Receptors
IFNAR2	Multiple Sclerosis	nervous system disease	brain	70.73	Y	11.08	Y	1	Cytokine Receptors
IFNAR2	Multiple Sclerosis, Chronic Progressive	nervous system disease	brain	82.55	Y	11.08	Y	1	Cytokine Receptors
IFNAR2	Multiple Sclerosis, Relapsing-Remitting	nervous system disease	brain	81.31	Y	11.08	Y	1	Cytokine Receptors
IFNAR2	Mycoses	disease by infectious agent	lung	25.94	Y	23.3	N	1	Cytokine Receptors
IFNAR2	Neoplasms, Basal Cell	disease of cellular proliferation	skin	71.02	Y	5.47	Y	1	Cytokine Receptors
IFNAR2	Otitis	nervous system disease	tonsil	38.11	Y	34.68	N	1	Cytokine Receptors
IFNAR2	Ovarian Neoplasms	disease of cellular proliferation	ovary	46.61	Y	12.64	N	1	Cytokine Receptors
IFNAR2	Papillomavirus Infections	disease by infectious agent	skin	43.2	Y	5.47	Y	1	Cytokine Receptors
IFNAR2	Penile Induration	reproductive system disease	testis	22.11	Y	6.97	N	1	Cytokine Receptors
IFNAR2	Polycythemia Vera	immune system disease	bone marrow	63.89	Y	15.53	N	1	Cytokine Receptors
IFNAR2	Prostatic Diseases	reproductive system disease	prostate	72.75	Y	8.68	Y	1	Cytokine Receptors
IFNAR2	Reproductive Tract Infections	reproductive system disease	fallopian tube	21.96	Y	14.29	N	1	Cytokine Receptors
IFNAR2	Sarcoma, Kaposi	disease of cellular proliferation	skin	33.52	Y	5.47	Y	1	Cytokine Receptors
IFNAR2	Skin Neoplasms	disease of cellular proliferation	skin	65.74	Y	5.47	Y	1	Cytokine Receptors
IFNAR2	Thrombocytopenia	immune system disease	bone marrow	26.55	Y	15.53	N	1	Cytokine Receptors
IFNAR2	Urinary Bladder Neoplasms	disease of cellular proliferation	urinary bladder	70.77	Y	35.51	N	1	Cytokine Receptors
IFNAR2	Urinary Tract Infections	urinary system disease	urinary bladder	55.82	Y	35.51	N	1	Cytokine Receptors
IFNAR2	Uterine Cervical Neoplasms	disease of cellular proliferation	lymph node	27.55	Y	31.88	N	1	Cytokine Receptors
IFNG	Arthritis, Rheumatoid	musculoskeletal system disease	lymph node	10.27	Y	7.11	N	1	Cytokines
IFNGR1	Arthritis, Rheumatoid	musculoskeletal system disease	lymph node	10.27	Y	127.11	N	1	Cytokine Receptors
IFNGR1	Colorectal Neoplasms	disease of cellular proliferation	colon	38.19	Y	71.82	Y	1	Cytokine Receptors
IFNGR1	Granulomatous Disease, Chronic	immune system disease	lung	17.58	Y	100.34	Y	1	Cytokine Receptors
IFNGR1	HIV Infections	disease by infectious agent	lymph node	14.11	Y	127.11	N	1	Cytokine Receptors
IFNGR1	Hepatitis B	disease by infectious agent	liver	74.25	Y	45.37	Y	1	Cytokine Receptors
IFNGR1	Hepatitis C	disease by infectious agent	liver	72.51	Y	45.37	Y	1	Cytokine Receptors
IFNGR1	Kidney Neoplasms	disease of cellular proliferation	kidney	66.71	Y	31.4	Y	1	Cytokine Receptors
IFNGR1	Leukemia	disease of cellular proliferation	bone marrow	55.48	Y	77.37	N	1	Cytokine Receptors
IFNGR1	Leukemia, Myelomonocytic, Chronic	disease of cellular proliferation	bone marrow	64.56	Y	77.37	N	1	Cytokine Receptors
IFNGR1	Liver Cirrhosis	gastrointestinal system disease	liver	52.6	Y	45.37	Y	1	Cytokine Receptors
IFNGR1	Lymphoma, T-Cell	disease of cellular proliferation	skin	33.97	Y	51.15	N	1	Cytokine Receptors
IFNGR1	Osteopetrosis	musculoskeletal system disease	bone marrow	29.81	Y	77.37	N	1	Cytokine Receptors
IFNGR1	Skin Neoplasms	disease of cellular proliferation	skin	65.74	Y	51.15	N	1	Cytokine Receptors
IFNGR1	Tuberculosis	disease by infectious agent	lung	27.5	Y	100.34	Y	1	Cytokine Receptors
IFNLR1	Hepatitis C	disease by infectious agent	liver	72.51	Y	1.93	Y	1	Unclassified
IGF1R	Diabetes Mellitus, Type 2	disease of metabolism	pancreas	35.75	Y	8.03	Y	1	Kinase Receptors
IGF1R	Dwarfism	genetic disease	thyroid	46.05	Y	14.89	Y	1	Kinase Receptors
IGHE	Asthma	respiratory system disease	lung	67.67	No Data		N	1	Unclassified
IGHE	Urticaria	integumentary system disease	skin	57.82	No Data		N	1	Unclassified
IL11RA	Thrombocytopenia	immune system disease	bone marrow	26.55	Y	8.57	N	1	Cytokine Receptors
IL12B	Arthritis, Psoriatic	syndrome	skin	57.55	N	0.03	Y	1	Cytokines
IL12B	Crohn Disease	gastrointestinal system disease	rectum	12.89	N	0.13	Y	3	Cytokines
IL12B	Psoriasis	integumentary system disease	skin	80.74	N	0.03	Y	1	Cytokines
IL13	Asthma	respiratory system disease	lung	67.67	N	0.08	Y	1	Cytokines
IL17A	Arthritis, Psoriatic	syndrome	skin	57.55	N	0	N	1	Cytokines	Skin - Not Sun Exposed (Suprapubic)	-4.98396e-06	No
IL17A	Arthritis, Rheumatoid	musculoskeletal system disease	lymph node	10.27	N	0.03	N	1	Cytokines	Cells - EBV-transformed lymphocytes	-4.98396e-06	No
IL17A	Behcet Syndrome	cardiovascular system disease	heart	10.32	N	0	Y	3	Cytokines
IL17A	Psoriasis	integumentary system disease	skin	80.74	N	0	N	1	Cytokines	Skin - Not Sun Exposed (Suprapubic)	-4.98396e-06	No
IL17A	Spondylitis, Ankylosing	musculoskeletal system disease	heart	9.3	N	0.01	Y	2	Cytokines
IL17RA	Arthritis, Psoriatic	syndrome	skin	57.55	Y	5.01	N	1	Cytokine Receptors
IL17RA	Psoriasis	integumentary system disease	skin	80.74	Y	5.01	N	1	Cytokine Receptors
IL1A	Cachexia	disease of metabolism	skeletal muscle	35.05	N	0	N	1	Cytokines	Muscle - Skeletal	-4.98396e-06	No
IL1B	Arthritis, Gouty	musculoskeletal system disease	kidney	26.63	Y	4.92	N	1	Cytokines
IL1B	Arthritis, Juvenile Rheumatoid	musculoskeletal system disease	bone marrow	14.57	Y	119.35	N	1	Cytokines
IL1B	Atherosclerosis	cardiovascular system disease	smooth muscle	48.86	Y	8.93	N	1	Cytokines
IL1B	Behcet Syndrome	cardiovascular system disease	brain	18.01	Y	12.33	N	2	Cytokines
IL1B	Cryopyrin-Associated Periodic Syndromes	genetic disease	kidney	11.1	Y	4.92	N	2	Cytokines
IL1B	Familial Mediterranean Fever	immune system disease	kidney	22.78	Y	4.92	N	1	Cytokines
IL1B	Hyperuricemia	disease of metabolism	kidney	65.32	Y	4.92	N	1	Cytokines
IL1B	Uveitis	nervous system disease	brain	14.34	Y	12.33	N	2	Cytokines
IL1R1	Arthritis, Juvenile Rheumatoid	musculoskeletal system disease	bone marrow	14.57	Y	9	N	1	Cytokine Receptors
IL1R1	Arthritis, Rheumatoid	musculoskeletal system disease	lymph node	10.27	Y	16.8	Y	1	Cytokine Receptors
IL1R1	Cryopyrin-Associated Periodic Syndromes	genetic disease	skin	71.12	Y	30.64	Y	1	Cytokine Receptors
IL1RN	Nephritis	urinary system disease	kidney	79.51	Y	1.19	N	1	Cytokine Receptors
IL23A	Psoriasis	integumentary system disease	skin	80.74	N	0.26	Y	1	Cytokines
IL27	Adrenoleukodystrophy	nervous system disease	brain	38.23	N	0.12	Y	1	Unclassified
IL2RA	Anemia, Aplastic	immune system disease	bone marrow	75.37	N	0.32	N	1	Cytokine Receptors	Whole Blood	0.827873	No
IL2RA	Arthritis, Rheumatoid	musculoskeletal system disease	lymph node	10.27	Y	17.02	Y	1	Cytokine Receptors
IL2RA	Asthma	respiratory system disease	lung	67.67	Y	1.21	N	1	Cytokine Receptors
IL2RA	Brain Neoplasms	disease of cellular proliferation	brain	78.86	N	0.05	N	1	Cytokine Receptors	Brain - Spinal cord (cervical c-1)	0.0433884	No
IL2RA	Breast Neoplasms	disease of cellular proliferation	lymph node	50.27	Y	17.02	Y	1	Cytokine Receptors
IL2RA	Brucellosis	disease by infectious agent	spleen	29.04	Y	3.28	Y	1	Cytokine Receptors
IL2RA	Candidiasis	disease by infectious agent	spleen	10.49	Y	3.28	Y	2	Cytokine Receptors
IL2RA	Chlamydia Infections	disease by infectious agent	rectum	21.53	Y	2.22	N	2	Cytokine Receptors
IL2RA	Colorectal Neoplasms	disease of cellular proliferation	colon	38.19	Y	3.34	N	1	Cytokine Receptors
IL2RA	Craniocerebral Trauma	nervous system disease	brain	67.05	N	0.05	N	1	Cytokine Receptors	Brain - Spinal cord (cervical c-1)	0.0433884	No
IL2RA	Cytomegalovirus Infections	disease by infectious agent	lung	11.59	Y	1.21	N	2	Cytokine Receptors
IL2RA	Dermatitis, Atopic	integumentary system disease	skin	84.05	N	0.42	N	1	Cytokine Receptors	Skin - Not Sun Exposed (Suprapubic)	0.115088	No
IL2RA	Diabetic Foot	integumentary system disease	skin	63.33	N	0.42	N	1	Cytokine Receptors	Skin - Not Sun Exposed (Suprapubic)	0.115088	No
IL2RA	Endometriosis	reproductive system disease	endometrium	52.97	N	0.8	N	1	Cytokine Receptors	Uterus	0.0664315	No
IL2RA	HIV Infections	disease by infectious agent	lymph node	14.11	Y	17.02	Y	1	Cytokine Receptors
IL2RA	Head and Neck Neoplasms	disease of cellular proliferation	esophagus	20.51	Y	2.35	N	1	Cytokine Receptors
IL2RA	Hemorrhagic Fevers, Viral	disease by infectious agent	spleen	17.47	Y	3.28	Y	1	Cytokine Receptors
IL2RA	Hepatitis B	disease by infectious agent	liver	74.25	N	0.2	N	1	Cytokine Receptors	Liver	0.0789961	No
IL2RA	Hepatitis C	disease by infectious agent	liver	72.51	N	0.2	N	1	Cytokine Receptors	Liver	0.0789961	No
IL2RA	Herpes Simplex	disease by infectious agent	spleen	11.85	Y	3.28	Y	3	Cytokine Receptors
IL2RA	Herpes Zoster	disease by infectious agent	skin	49.3	N	0.42	N	1	Cytokine Receptors	Skin - Not Sun Exposed (Suprapubic)	0.115088	No
IL2RA	Kidney Neoplasms	disease of cellular proliferation	kidney	66.71	N	0.34	N	1	Cytokine Receptors	Kidney - Cortex	0.404526	No
IL2RA	Leprosy	disease by infectious agent	lymph node	8.93	Y	17.02	Y	2	Cytokine Receptors
IL2RA	Liver Neoplasms	disease of cellular proliferation	liver	63.7	N	0.2	N	1	Cytokine Receptors	Liver	0.0789961	No
IL2RA	Lung Neoplasms	disease of cellular proliferation	lung	53.1	Y	1.21	N	1	Cytokine Receptors
IL2RA	Lupus Erythematosus, Systemic	immune system disease	spleen	10.81	Y	3.28	Y	3	Cytokine Receptors
IL2RA	Lymphoma	disease of cellular proliferation	lymph node	35.27	Y	17.02	Y	1	Cytokine Receptors
IL2RA	Melanoma	disease of cellular proliferation	lymph node	37.39	Y	17.02	Y	1	Cytokine Receptors
IL2RA	Meningitis, Viral	nervous system disease	spleen	38.96	Y	3.28	Y	1	Cytokine Receptors
IL2RA	Multiple Sclerosis, Relapsing-Remitting	nervous system disease	brain	81.31	N	0.05	N	1	Cytokine Receptors	Brain - Spinal cord (cervical c-1)	0.0433884	No
IL2RA	Neoplasms, Squamous Cell	disease of cellular proliferation	lymph node	24.54	Y	17.02	Y	1	Cytokine Receptors
IL2RA	Nephritis	urinary system disease	kidney	79.51	N	0.34	N	1	Cytokine Receptors	Kidney - Cortex	0.404526	No
IL2RA	Osteomyelitis	musculoskeletal system disease	bone marrow	37.44	N	0.32	N	1	Cytokine Receptors	Whole Blood	0.827873	No
IL2RA	Pancreatitis	endocrine system disease	duodenum	16.71	Y	1.52	N	2	Cytokine Receptors
IL2RA	Pneumonia	respiratory system disease	lung	74.27	Y	1.21	N	1	Cytokine Receptors
IL2RA	Prostatitis	reproductive system disease	prostate	87.22	N	0.51	N	1	Cytokine Receptors	Prostate	0.249654	No
IL2RA	Reproductive Tract Infections	reproductive system disease	appendix	14.92	Y	12.94	N	3	Cytokine Receptors
IL2RA	Sarcoma	disease of cellular proliferation	lymph node	11.61	Y	17.02	Y	1	Cytokine Receptors
IL2RA	Sepsis	immune system disease	lung	14.06	Y	1.21	N	1	Cytokine Receptors
IL2RA	Sinusitis	respiratory system disease	tonsil	22.87	Y	14	Y	1	Cytokine Receptors
IL2RA	Sjogren's Syndrome	immune system disease	salivary gland	79.04	N	0.3	N	1	Cytokine Receptors	Minor Salivary Gland	0.255027	No
IL2RA	Skin Diseases, Infectious	integumentary system disease	lung	10.2	Y	1.21	N	2	Cytokine Receptors
IL2RA	Stomach Ulcer	gastrointestinal system disease	stomach	76.52	Y	1.35	N	1	Cytokine Receptors
IL2RA	Tuberculosis	disease by infectious agent	lung	27.5	Y	1.21	N	1	Cytokine Receptors
IL2RA	Urinary Bladder Neoplasms	disease of cellular proliferation	urinary bladder	70.77	Y	7.42	N	1	Cytokine Receptors
IL2RA	Urinary Tract Infections	urinary system disease	urinary bladder	55.82	Y	7.42	N	1	Cytokine Receptors
IL5	Asthma	respiratory system disease	lung	67.67	N	0.04	N	1	Cytokines	Lung	0.021835	No
IL5	Churg-Strauss Syndrome	cardiovascular system disease	lung	23.77	N	0.04	N	1	Cytokines	Lung	0.021835	No
IL5	Eosinophilic Esophagitis	gastrointestinal system disease	esophagus	92.66	N	0	N	1	Cytokines	Esophagus - Mucosa	-4.98396e-06	No
IL5	Pulmonary Disease, Chronic Obstructive	respiratory system disease	lung	72.66	N	0.04	N	1	Cytokines	Lung	0.021835	No
IL5RA	Asthma	respiratory system disease	lung	67.67	Y	2.85	Y	1	Cytokine Receptors
IL6	Arthritis, Rheumatoid	musculoskeletal system disease	lymph node	10.27	Y	6.52	Y	1	Cytokines
IL6	Giant Lymph Node Hyperplasia	disease of cellular proliferation	lymph node	63.61	Y	6.52	Y	1	Cytokines
IL6R	Arthritis, Juvenile Rheumatoid	musculoskeletal system disease	bone marrow	14.57	Y	10.62	N	1	Cytokine Receptors
IL6R	Arthritis, Rheumatoid	musculoskeletal system disease	lymph node	10.27	Y	25.64	N	1	Cytokine Receptors
IL6R	Giant Lymph Node Hyperplasia	disease of cellular proliferation	lymph node	63.61	Y	25.64	N	1	Cytokine Receptors
IL6R	Scleroderma, Systemic	musculoskeletal system disease	skin	39.06	Y	5.41	N	1	Cytokine Receptors
IL6R	Spondylitis, Ankylosing	musculoskeletal system disease	lung	11.99	Y	18.25	N	1	Cytokine Receptors
IL6R	Vasculitis	cardiovascular system disease	skin	18.13	Y	5.41	N	1	Cytokine Receptors
IMPDH1	Arthritis, Rheumatoid	musculoskeletal system disease	lymph node	10.27	Y	24.15	Y	1	Enzymes
IMPDH1	Lupus Nephritis	immune system disease	kidney	78.58	Y	5.57	Y	1	Enzymes
INSR	Acute Coronary Syndrome	cardiovascular system disease	heart	63.52	Y	18.01	Y	1	Kinase Receptors
INSR	Diabetes Mellitus, Type 1	disease of metabolism	pancreas	55.93	Y	23.7	Y	1	Kinase Receptors
INSR	Diabetes Mellitus, Type 2	disease of metabolism	pancreas	35.75	Y	23.7	Y	1	Kinase Receptors
INSR	Diabetes, Gestational	disease of metabolism	placenta	45.36	Y	13.3	Y	1	Kinase Receptors
INSR	Diabetic Cardiomyopathies	disease of metabolism	heart	95.43	Y	18.01	Y	1	Kinase Receptors
INSR	Diabetic Retinopathy	nervous system disease	kidney	22.9	Y	23.95	Y	1	Kinase Receptors
ITGAL	Psoriasis	integumentary system disease	skin	80.74	Y	2.21	N	1	Unclassified Receptors
JAK3	Arthritis, Rheumatoid	musculoskeletal system disease	lymph node	10.27	Y	42.67	N	1	Unclassified
KCNH2	Atrial Fibrillation	cardiovascular system disease	heart	86.9	Y	31.79	Y	1	Transporters
KCNMA1	Glaucoma	nervous system disease	brain	28.13	Y	26.99	Y	1	Transporters
KCNMA1	Retinitis Pigmentosa	nervous system disease	brain	21.31	Y	26.99	Y	1	Transporters
KDR	Breast Neoplasms	disease of cellular proliferation	lymph node	50.27	Y	6.66	N	1	Kinase Receptors
KDR	Carcinoma, Non-Small-Cell Lung	disease of cellular proliferation	lymph node	40.29	Y	6.66	N	1	Kinase Receptors
KDR	Colorectal Neoplasms	disease of cellular proliferation	colon	38.19	Y	4.91	N	1	Kinase Receptors
KDR	Esophageal Neoplasms	disease of cellular proliferation	esophagus	57.07	Y	4.47	Y	1	Kinase Receptors
KDR	Liver Neoplasms	disease of cellular proliferation	liver	63.7	Y	14.64	N	1	Kinase Receptors
KDR	Pancreatic Neoplasms	disease of cellular proliferation	pancreas	49.23	Y	2.95	N	1	Kinase Receptors
KDR	Stomach Neoplasms	disease of cellular proliferation	stomach	59.19	Y	5.67	N	1	Kinase Receptors
KLK3	Prostatic Hyperplasia	disease of cellular proliferation	prostate	80.37	Y	5561.98	Y	1	Enzymes
KLKB1	Angioedemas, Hereditary	integumentary system disease	small intestine	20.72	Y	1.86	Y	2	Enzymes
LEPR	Lipodystrophy	integumentary system disease	adipose tissue	71.49	Y	22.18	N	1	Unclassified
LGALS3	Colorectal Neoplasms	disease of cellular proliferation	colon	38.19	Y	645.55	Y	1	Unclassified
LHCGR	Hypogonadism	reproductive system disease	testis	55.44	Y	3.25	Y	1	G-Protein Coupled Receptors
LHCGR	Infertility, Female	reproductive system disease	ovary	26.57	Y	1.27	N	2	G-Protein Coupled Receptors
LHCGR	Infertility, Male	reproductive system disease	testis	83.21	Y	3.25	Y	1	G-Protein Coupled Receptors
LIPA	Wolman Disease	disease of metabolism	liver	24.45	Y	98.43	N	1	Unclassified
LPL	Atherosclerosis	cardiovascular system disease	smooth muscle	48.86	Y	4.12	N	1	Enzymes
LPL	Diabetes Mellitus, Type 2	disease of metabolism	pancreas	35.75	Y	3.26	N	1	Enzymes
LPL	Herpes Simplex	disease by infectious agent	skin	19.01	Y	1.2	N	1	Enzymes
LPL	Hypercholesterolemia	disease of metabolism	smooth muscle	18.82	Y	4.12	N	2	Enzymes
LPL	Hyperlipidemias	disease of metabolism	adipose tissue	15.29	Y	583.79	N	2	Enzymes
LPL	Thrombosis	cardiovascular system disease	heart	34.06	Y	245.99	N	1	Enzymes
MAGEA3	Melanoma	disease of cellular proliferation	lymph node	37.39	N	0	N	1	Unclassified	Cells - EBV-transformed lymphocytes	-4.98396e-06	No
MAN2B1	alpha-Mannosidosis	disease of metabolism	brain	24.06	Y	9.39	Y	1	Unclassified
MAOA	Depressive Disorder	disease of mental health	brain	79.27	Y	13.19	Y	1	Enzymes
MAOA	Phobic Disorders	disease of mental health	brain	70.2	Y	13.19	Y	1	Enzymes
MAOB	Parkinson Disease	nervous system disease	brain	72.38	Y	53.9	Y	1	Enzymes
MAPT	Alzheimer Disease	nervous system disease	brain	93.04	Y	125.45	Y	1	Unclassified
MBP	Multiple Sclerosis, Relapsing-Remitting	nervous system disease	brain	81.31	Y	1153.47	Y	1	Unclassified
MC2R	Addison Disease	endocrine system disease	adrenal gland	59.95	Y	36.71	N	1	G-Protein Coupled Receptors
MC2R	Arthritis, Rheumatoid	musculoskeletal system disease	lymph node	10.27	N	0	N	1	G-Protein Coupled Receptors	Cells - EBV-transformed lymphocytes	-4.98396e-06	No
MET	Esophageal Neoplasms	disease of cellular proliferation	esophagus	57.07	Y	6.31	Y	1	Kinases
MET	Liver Neoplasms	disease of cellular proliferation	liver	63.7	Y	25.99	Y	1	Kinases
MET	Stomach Neoplasms	disease of cellular proliferation	stomach	59.19	Y	16.21	Y	1	Kinases
MME	Diarrhea	gastrointestinal system disease	small intestine	37.31	Y	272.79	Y	1	Enzymes
MMP1	Periodontitis	gastrointestinal system disease	tonsil	18.52	Y	4.44	N	2	Ligand
MMP1	Rosacea	integumentary system disease	skin	84.38	N	0.27	N	1	Ligand	Skin - Sun Exposed (Lower leg)	0.0580004	No
MMP8	Osteoarthritis	musculoskeletal system disease	bone marrow	22.68	Y	334.59	Y	2	Unclassified
MPL	Anemia	immune system disease	bone marrow	36.49	N	0.36	N	1	Cytokine Receptors	Whole Blood	0.0858229	No
MPL	Purpura, Thrombocytopenic, Idiopathic	immune system disease	spleen	42.72	N	0.15	N	1	Cytokine Receptors	Spleen	0.120829	No
MPL	Thrombocytopenia	immune system disease	bone marrow	26.55	N	0.36	N	1	Cytokine Receptors	Whole Blood	0.0858229	No
MS4A1	Arthritis, Rheumatoid	musculoskeletal system disease	lymph node	10.27	Y	583.23	Y	1	Unclassified Receptors
MS4A1	Leukemia, Lymphoid	disease of cellular proliferation	bone marrow	49.52	Y	22.02	Y	1	Unclassified Receptors
MS4A1	Lymphoma, B-Cell	disease of cellular proliferation	lymph node	30.58	Y	583.23	Y	1	Unclassified Receptors
MS4A1	Lymphoma, Non-Hodgkin	disease of cellular proliferation	lymph node	31.5	Y	583.23	Y	1	Unclassified Receptors
MS4A1	Multiple Sclerosis, Chronic Progressive	nervous system disease	brain	82.55	N	0.13	N	1	Unclassified Receptors	Brain - Spinal cord (cervical c-1)	0.0780063	No
MS4A1	Multiple Sclerosis, Relapsing-Remitting	nervous system disease	brain	81.31	N	0.13	N	1	Unclassified Receptors	Brain - Spinal cord (cervical c-1)	0.0780063	No
MS4A1	Pemphigus	integumentary system disease	esophagus	11.13	Y	2.92	N	2	Unclassified Receptors
MS4A1	Vasculitis	cardiovascular system disease	lung	10.64	Y	5.98	N	3	Unclassified Receptors
MS4A1	Wegener Granulomatosis	cardiovascular system disease	lung	36.21	Y	5.98	N	1	Unclassified Receptors
MTOR	Brain Neoplasms	disease of cellular proliferation	brain	78.86	Y	13.64	N	1	Unclassified
MTOR	Breast Neoplasms	disease of cellular proliferation	lymph node	50.27	Y	15.88	N	1	Unclassified
MTOR	Coronary Restenosis	cardiovascular system disease	smooth muscle	81.92	Y	13.91	N	1	Unclassified
MTOR	Kidney Neoplasms	disease of cellular proliferation	kidney	66.71	Y	14.08	N	1	Unclassified
MTOR	Lymphangioleiomyomatosis	respiratory system disease	lung	58.65	Y	11.01	N	1	Unclassified
MTOR	Lymphoma, B-Cell	disease of cellular proliferation	lymph node	30.58	Y	15.88	N	1	Unclassified
MTOR	Lymphoma, Non-Hodgkin	disease of cellular proliferation	lymph node	31.5	Y	15.88	N	1	Unclassified
MTOR	Osteosarcoma	disease of cellular proliferation	bone marrow	21.96	Y	8.98	N	1	Unclassified
MTOR	Soft Tissue Neoplasms	disease of cellular proliferation	skeletal muscle	37.94	Y	11.13	N	1	Unclassified
MTOR	Stomach Neoplasms	disease of cellular proliferation	stomach	59.19	Y	10.39	Y	1	Unclassified
MTOR	Tuberous Sclerosis	genetic disease	brain	38.5	Y	13.64	N	1	Unclassified
MTOR	Uveitis	nervous system disease	skin	14.77	Y	13.87	N	1	Unclassified
MTTP	Hypercholesterolemia	disease of metabolism	liver	25.91	Y	123.78	Y	1	Unclassified
MUC1	Carcinoma, Non-Small-Cell Lung	disease of cellular proliferation	lymph node	40.29	Y	1.85	Y	1	Unclassified
MUC1	Ovarian Neoplasms	disease of cellular proliferation	ovary	46.61	Y	1.32	N	1	Unclassified
MUC1	Pancreatic Neoplasms	disease of cellular proliferation	pancreas	49.23	Y	175.33	Y	1	Unclassified
MUC16	Ovarian Neoplasms	disease of cellular proliferation	fallopian tube	14.21	Y	8.67	Y	2	Unclassified
NFE2L2	Multiple Sclerosis, Relapsing-Remitting	nervous system disease	brain	81.31	Y	39.48	Y	1	Unclassified
NFE2L2	Psoriasis	integumentary system disease	skin	80.74	Y	103.74	Y	1	Unclassified
NFKB1	Amyloidosis	disease of metabolism	kidney	12.88	Y	14.02	N	1	Unclassified
NFKB1	Lymphoma, Non-Hodgkin	disease of cellular proliferation	lymph node	31.5	Y	39.36	Y	1	Unclassified
NFKB1	Multiple Myeloma	disease of cellular proliferation	bone marrow	68.66	Y	48.21	Y	1	Unclassified
NISCH	Hypertension	cardiovascular system disease	kidney	33.3	Y	25.16	Y	1	Unclassified
NPC1L1	Hypercholesterolemia	disease of metabolism	liver	25.91	Y	19.41	N	1	Unclassified Receptors
NPC1L1	Hyperlipidemias	disease of metabolism	liver	27.07	Y	19.41	N	1	Unclassified Receptors
NPR1	Heart Failure	cardiovascular system disease	heart	65.01	Y	7.6	Y	1	Kinase Receptors
NR1H4	Liver Cirrhosis, Biliary	gastrointestinal system disease	liver	59.97	Y	62.66	Y	1	Nuclear Receptors
NR3C1	Addison Disease	endocrine system disease	adrenal gland	59.95	Y	12.06	Y	1	Nuclear Receptors
NR3C1	Anemia, Aplastic	immune system disease	bone marrow	75.37	Y	29.29	Y	1	Nuclear Receptors
NR3C1	Arthritis	musculoskeletal system disease	lymph node	10.05	Y	29.5	Y	1	Nuclear Receptors
NR3C1	Arthritis, Juvenile Rheumatoid	musculoskeletal system disease	bone marrow	14.57	Y	29.29	Y	1	Nuclear Receptors
NR3C1	Arthritis, Psoriatic	syndrome	skin	57.55	Y	18.05	Y	1	Nuclear Receptors
NR3C1	Arthritis, Rheumatoid	musculoskeletal system disease	lymph node	10.27	Y	29.5	Y	1	Nuclear Receptors
NR3C1	Asthma	respiratory system disease	lung	67.67	Y	31.2	Y	1	Nuclear Receptors
NR3C1	Blepharitis	nervous system disease	skin	41.85	Y	18.05	Y	1	Nuclear Receptors
NR3C1	Brain Edema	nervous system disease	brain	92.3	Y	18.05	Y	1	Nuclear Receptors
NR3C1	Cataract	nervous system disease	brain	15.74	Y	18.05	Y	1	Nuclear Receptors
NR3C1	Chorioretinitis	nervous system disease	brain	30.88	Y	18.05	Y	1	Nuclear Receptors
NR3C1	Colitis	gastrointestinal system disease	colon	57.51	Y	14.94	Y	1	Nuclear Receptors
NR3C1	Colitis, Ulcerative	gastrointestinal system disease	colon	44.99	Y	14.94	Y	1	Nuclear Receptors
NR3C1	Crohn Disease	gastrointestinal system disease	small intestine	32.74	Y	18.01	Y	1	Nuclear Receptors
NR3C1	Croup	respiratory system disease	esophagus	39.52	Y	27.76	Y	1	Nuclear Receptors
NR3C1	Dermatitis, Atopic	integumentary system disease	skin	84.05	Y	18.05	Y	1	Nuclear Receptors
NR3C1	Dermatitis, Contact	integumentary system disease	skin	67.54	Y	18.05	Y	1	Nuclear Receptors
NR3C1	Dermatitis, Seborrheic	integumentary system disease	skin	86.67	Y	18.05	Y	1	Nuclear Receptors
NR3C1	Ear Diseases	nervous system disease	brain	47.66	Y	18.05	Y	1	Nuclear Receptors
NR3C1	Eczema	integumentary system disease	skin	68.62	Y	18.05	Y	1	Nuclear Receptors
NR3C1	Erythema Multiforme	integumentary system disease	skin	78.13	Y	18.05	Y	1	Nuclear Receptors
NR3C1	Eye Diseases	nervous system disease	skeletal muscle	25.41	Y	18.09	Y	1	Nuclear Receptors
NR3C1	Eye Infections	nervous system disease	skin	16.06	Y	18.05	Y	1	Nuclear Receptors
NR3C1	Hypersensitivity	immune system disease	lung	35.06	Y	31.2	Y	1	Nuclear Receptors
NR3C1	Impetigo	integumentary system disease	skin	90.53	Y	18.05	Y	1	Nuclear Receptors
NR3C1	Inflammatory Bowel Diseases	gastrointestinal system disease	colon	38.04	Y	14.94	Y	1	Nuclear Receptors
NR3C1	Liver Cirrhosis, Biliary	gastrointestinal system disease	liver	59.97	Y	51.43	Y	1	Nuclear Receptors
NR3C1	Lupus Erythematosus, Systemic	immune system disease	kidney	31.45	Y	19.97	Y	1	Nuclear Receptors
NR3C1	Macular Edema	nervous system disease	brain	28.13	Y	18.05	Y	1	Nuclear Receptors
NR3C1	Melanosis	integumentary system disease	skin	34.24	Y	18.05	Y	1	Nuclear Receptors
NR3C1	Metabolic Diseases	disease of metabolism	pancreas	17.21	Y	8.33	Y	1	Nuclear Receptors
NR3C1	Multiple Myeloma	disease of cellular proliferation	bone marrow	68.66	Y	29.29	Y	1	Nuclear Receptors
NR3C1	Multiple Sclerosis	nervous system disease	brain	70.73	Y	18.05	Y	1	Nuclear Receptors
NR3C1	Mycoses	disease by infectious agent	lung	25.94	Y	31.2	Y	1	Nuclear Receptors
NR3C1	Myositis	musculoskeletal system disease	skeletal muscle	61.17	Y	18.09	Y	1	Nuclear Receptors
NR3C1	Nasal Polyps	respiratory system disease	lung	18.87	Y	31.2	Y	1	Nuclear Receptors
NR3C1	Nephrotic Syndrome	urinary system disease	kidney	76.82	Y	19.97	Y	1	Nuclear Receptors
NR3C1	Optic Neuritis	nervous system disease	brain	69.23	Y	18.05	Y	1	Nuclear Receptors
NR3C1	Osteoarthritis	musculoskeletal system disease	skeletal muscle	43.64	Y	18.09	Y	1	Nuclear Receptors
NR3C1	Otitis	nervous system disease	tonsil	38.11	Y	36.18	Y	1	Nuclear Receptors
NR3C1	Otitis Externa	nervous system disease	skin	54.9	Y	18.05	Y	1	Nuclear Receptors
NR3C1	Otitis Media	nervous system disease	tonsil	42.76	Y	36.18	Y	1	Nuclear Receptors
NR3C1	Pain, Postoperative	nervous system disease	skeletal muscle	21.66	Y	18.09	Y	1	Nuclear Receptors
NR3C1	Pituitary ACTH Hypersecretion	endocrine system disease	brain	49.26	Y	18.05	Y	1	Nuclear Receptors
NR3C1	Polymyalgia Rheumatica	musculoskeletal system disease	skeletal muscle	16.95	Y	18.09	Y	1	Nuclear Receptors
NR3C1	Proctitis	gastrointestinal system disease	rectum	75.54	Y	16.15	Y	1	Nuclear Receptors
NR3C1	Pruritus	integumentary system disease	skin	75.19	Y	18.05	Y	1	Nuclear Receptors
NR3C1	Psoriasis	integumentary system disease	skin	80.74	Y	18.05	Y	1	Nuclear Receptors
NR3C1	Psychotic Disorders	disease of mental health	brain	76.25	Y	18.05	Y	1	Nuclear Receptors
NR3C1	Pulmonary Disease, Chronic Obstructive	respiratory system disease	lung	72.66	Y	31.2	Y	1	Nuclear Receptors
NR3C1	Retinal Vein Occlusion	cardiovascular system disease	bone marrow	42.5	Y	29.29	Y	1	Nuclear Receptors
NR3C1	Rhinitis	respiratory system disease	lung	30.66	Y	31.2	Y	1	Nuclear Receptors
NR3C1	Rhinitis, Allergic, Perennial	respiratory system disease	lung	38.2	Y	31.2	Y	1	Nuclear Receptors
NR3C1	Rhinitis, Allergic, Seasonal	respiratory system disease	lung	30.29	Y	31.2	Y	1	Nuclear Receptors
NR3C1	Sarcoidosis	immune system disease	lymph node	30.45	Y	29.5	Y	1	Nuclear Receptors
NR3C1	Serum Sickness	disease of mental health	kidney	53.47	Y	19.97	Y	1	Nuclear Receptors
NR3C1	Sinusitis	respiratory system disease	tonsil	22.87	Y	36.18	Y	1	Nuclear Receptors
NR3C1	Skin Diseases	integumentary system disease	skin	50.33	Y	18.05	Y	1	Nuclear Receptors
NR3C1	Skin Diseases, Infectious	integumentary system disease	skin	45.96	Y	18.05	Y	1	Nuclear Receptors
NR3C1	Spasms, Infantile	nervous system disease	brain	89.73	Y	18.05	Y	1	Nuclear Receptors
NR3C1	Spondylitis, Ankylosing	musculoskeletal system disease	lung	11.99	Y	31.2	Y	1	Nuclear Receptors
NR3C1	Stomatitis, Aphthous	gastrointestinal system disease	small intestine	17.72	Y	18.01	Y	1	Nuclear Receptors
NR3C1	Uveitis	nervous system disease	skin	14.77	Y	18.05	Y	1	Nuclear Receptors
NR3C1	Vaginitis	reproductive system disease	rectum	28.37	Y	16.15	Y	1	Nuclear Receptors
NR3C1	Vasculitis	cardiovascular system disease	skin	18.13	Y	18.05	Y	1	Nuclear Receptors
NR3C1	Venous Insufficiency	cardiovascular system disease	skin	44.57	Y	18.05	Y	1	Nuclear Receptors
NR3C1	Xerophthalmia	nervous system disease	salivary gland	86.97	Y	12.22	Y	1	Nuclear Receptors
NR3C2	Heart Failure	cardiovascular system disease	heart	65.01	Y	8.17	Y	1	Nuclear Receptors
NR3C2	Hypertension	cardiovascular system disease	kidney	33.3	Y	11.59	Y	1	Nuclear Receptors
NRG1	Heart Failure	cardiovascular system disease	heart	65.01	Y	1.18	N	1	Unclassified
NTRK1	Xerophthalmia	nervous system disease	salivary gland	86.97	N	0.51	Y	1	Kinase Receptors
ODC1	Adenomatous Polyposis Coli	genetic disease	rectum	29.3	Y	65.35	N	1	Unclassified
ODC1	Brain Neoplasms	disease of cellular proliferation	brain	78.86	Y	31.13	N	1	Unclassified
ODC1	Colorectal Neoplasms	disease of cellular proliferation	colon	38.19	Y	68.94	Y	1	Unclassified
ODC1	Hirsutism	integumentary system disease	ovary	39.08	Y	50.31	Y	1	Unclassified
OPRK1	Diabetic Neuropathies	nervous system disease	skin	28.38	N	0	Y	1	G-Protein Coupled Receptors
OPRK1	Irritable Bowel Syndrome	syndrome	colon	38.79	N	0	Y	1	G-Protein Coupled Receptors
OPRK1	Pruritus	integumentary system disease	skin	75.19	N	0	Y	1	G-Protein Coupled Receptors
OPRL1	Pain	nervous system disease	brain	14.44	Y	7.82	N	2	G-Protein Coupled Receptors
OPRM1	Constipation	gastrointestinal system disease	rectum	46.38	N	0.05	N	1	G-Protein Coupled Receptors	Colon - Sigmoid	0.0048937	No
OPRM1	Gastrointestinal Diseases	gastrointestinal system disease	stomach	19.36	N	0	N	1	G-Protein Coupled Receptors	Stomach	-4.98396e-06	No
OPRM1	Ileus	gastrointestinal system disease	small intestine	30.2	N	0	N	1	G-Protein Coupled Receptors	Small Intestine - Terminal Ileum	-4.98396e-06	No
OPRM1	Pain	nervous system disease	skeletal muscle	19.4	N	0	N	1	G-Protein Coupled Receptors	Muscle - Skeletal	-4.98396e-06	No
OPRM1	Pain, Postoperative	nervous system disease	skeletal muscle	21.66	N	0	N	1	G-Protein Coupled Receptors	Muscle - Skeletal	-4.98396e-06	No
OXTR	Obstetric Labor Complications	reproductive system disease	endometrium	8.22	Y	1.83	Y	2	G-Protein Coupled Receptors
OXTR	Postpartum Hemorrhage	reproductive system disease	ovary	11.77	Y	2.9	N	2	G-Protein Coupled Receptors
P2RY12	Acute Coronary Syndrome	cardiovascular system disease	heart	63.52	Y	1.15	N	1	G-Protein Coupled Receptors
P2RY12	Anemia, Sickle Cell	genetic disease	spleen	21.03	Y	5.74	N	1	G-Protein Coupled Receptors
P2RY12	Angina, Unstable	cardiovascular system disease	heart	74.64	Y	1.15	N	1	G-Protein Coupled Receptors
P2RY12	Atherosclerosis	cardiovascular system disease	smooth muscle	48.86	Y	2.06	N	1	G-Protein Coupled Receptors
P2RY12	Brain Ischemia	cardiovascular system disease	brain	85.26	Y	54.83	N	1	G-Protein Coupled Receptors
P2RY12	Cerebral Infarction	cardiovascular system disease	brain	71.06	Y	54.83	N	1	G-Protein Coupled Receptors
P2RY12	Intracranial Thrombosis	cardiovascular system disease	brain	70.93	Y	54.83	N	1	G-Protein Coupled Receptors
P2RY12	Myocardial Infarction	cardiovascular system disease	heart	83.94	Y	1.15	N	1	G-Protein Coupled Receptors
P2RY12	Peripheral Vascular Diseases	cardiovascular system disease	skin	23.93	N	0.34	N	1	G-Protein Coupled Receptors	Skin - Not Sun Exposed (Suprapubic)	0.112127	No
P2RY12	Thrombosis	cardiovascular system disease	heart	34.06	Y	1.15	N	1	G-Protein Coupled Receptors
P2RY2	Sjogren's Syndrome	immune system disease	salivary gland	79.04	N	0.55	N	1	G-Protein Coupled Receptors	Minor Salivary Gland	1.19594	Yes
P2RY2	Xerophthalmia	nervous system disease	salivary gland	86.97	N	0.55	N	1	G-Protein Coupled Receptors	Minor Salivary Gland	1.19594	Yes
PCSK9	Hypercholesterolemia	disease of metabolism	liver	25.91	Y	6.6	N	1	Unclassified
PCSK9	Hyperlipidemias	disease of metabolism	liver	27.07	Y	6.6	N	1	Unclassified
PDCD1	Carcinoma, Non-Small-Cell Lung	disease of cellular proliferation	lymph node	40.29	Y	15.57	Y	1	Unclassified
PDCD1	Head and Neck Neoplasms	disease of cellular proliferation	salivary gland	19.5	Y	1.01	N	2	Unclassified
PDCD1	Kidney Neoplasms	disease of cellular proliferation	kidney	66.71	N	0.11	N	1	Unclassified	Kidney - Cortex	0.376319	No
PDCD1	Melanoma	disease of cellular proliferation	lymph node	37.39	Y	15.57	Y	1	Unclassified
PDE1A	Memory Disorders	nervous system disease	brain	96.89	Y	29.33	Y	1	Enzymes
PDE3A	Angina Pectoris	cardiovascular system disease	heart	72.46	Y	51.52	Y	1	Enzymes
PDE3A	Cerebral Infarction	cardiovascular system disease	brain	71.06	Y	1.97	Y	1	Enzymes
PDE3A	Diabetes Complications	disease of metabolism	kidney	38.17	Y	5.36	Y	1	Enzymes
PDE3A	Heart Failure	cardiovascular system disease	heart	65.01	Y	51.52	Y	1	Enzymes
PDE3A	Hypertension	cardiovascular system disease	kidney	33.3	Y	5.36	Y	1	Enzymes
PDE3A	Peripheral Vascular Diseases	cardiovascular system disease	skeletal muscle	10.55	Y	1.11	N	2	Enzymes
PDE3A	Polycythemia Vera	immune system disease	spleen	10.6	Y	3.27	N	2	Enzymes
PDE3A	Thromboangiitis Obliterans	cardiovascular system disease	adrenal gland	33	Y	2.03	N	1	Enzymes
PDE3A	Thrombocytosis	disease of cellular proliferation	spleen	10.35	Y	3.27	N	2	Enzymes
PDE4A	Spasm	musculoskeletal system disease	skeletal muscle	52.79	Y	15.85	Y	1	Enzymes
PDE5A	Erectile Dysfunction	disease of mental health	smooth muscle	30.42	Y	12.85	Y	1	Enzymes
PDE5A	Hypertension, Pulmonary	cardiovascular system disease	lung	47.18	Y	24.94	Y	1	Enzymes
PDE5A	Muscular Dystrophy, Duchenne	nervous system disease	skeletal muscle	74.91	Y	3.16	Y	1	Enzymes
PDE5A	Prostatic Hyperplasia	disease of cellular proliferation	prostate	80.37	Y	59.12	Y	1	Enzymes
PDGFRB	Diabetic Foot	integumentary system disease	skin	63.33	Y	23	Y	1	Kinase Receptors
PDGFRB	Wet Macular Degeneration	nervous system disease	smooth muscle	75.41	Y	85.43	N	1	Kinase Receptors
PGR	Acne Vulgaris	integumentary system disease	skin	84.2	N	0.17	N	1	Nuclear Receptors	Skin - Sun Exposed (Lower leg)	0.359456	No
PGR	Amenorrhea	reproductive system disease	ovary	45.57	Y	11.87	Y	1	Nuclear Receptors
PGR	Anorexia	disease of mental health	brain	47.16	N	0.26	N	1	Nuclear Receptors	Brain - Hypothalamus	0.408035	No
PGR	Breast Neoplasms	disease of cellular proliferation	lymph node	50.27	N	0.16	N	1	Nuclear Receptors	Cells - EBV-transformed lymphocytes	0.00402484	No
PGR	Cachexia	disease of metabolism	skeletal muscle	35.05	N	0.11	N	1	Nuclear Receptors	Muscle - Skeletal	0.188172	No
PGR	Dysmenorrhea	nervous system disease	endometrium	49.29	Y	86.06	Y	1	Nuclear Receptors
PGR	Endometrial Neoplasms	disease of cellular proliferation	endometrium	65.47	Y	86.06	Y	1	Nuclear Receptors
PGR	Endometriosis	reproductive system disease	endometrium	52.97	Y	86.06	Y	1	Nuclear Receptors
PGR	Infertility, Female	reproductive system disease	fallopian tube	45.78	Y	31.66	Y	1	Nuclear Receptors
PGR	Leiomyoma	disease of cellular proliferation	smooth muscle	28.59	Y	68.69	Y	1	Nuclear Receptors
PGR	Mastodynia	nervous system disease	lung	35.09	Y	1.31	N	2	Nuclear Receptors
PGR	Menorrhagia	reproductive system disease	endometrium	90.93	Y	86.06	Y	1	Nuclear Receptors
PGR	Menstruation Disturbances	reproductive system disease	endometrium	50.77	Y	86.06	Y	1	Nuclear Receptors
PGR	Obstetric Labor Complications	reproductive system disease	placenta	48.41	Y	1.19	N	1	Nuclear Receptors
PGR	Premenstrual Syndrome	reproductive system disease	ovary	29.49	Y	11.87	Y	1	Nuclear Receptors
PIK3CA	Breast Neoplasms	disease of cellular proliferation	lymph node	50.27	Y	14.7	N	1	Kinases
PLA2G7	Acute Coronary Syndrome	cardiovascular system disease	heart	63.52	N	0.39	N	1	Unclassified	Heart - Atrial Appendage	0.139816	No
PLA2G7	Atherosclerosis	cardiovascular system disease	smooth muscle	48.86	Y	2.09	N	1	Unclassified
PLAT	Blood Coagulation Disorders	immune system disease	spleen	14.16	Y	2.19	Y	1	Enzymes
PLAT	Brain Ischemia	cardiovascular system disease	brain	85.26	Y	6.88	N	1	Enzymes
PLAT	Myocardial Infarction	cardiovascular system disease	heart	83.94	Y	15.42	N	1	Enzymes
PLAT	Pulmonary Embolism	cardiovascular system disease	lung	56.84	Y	21.29	N	1	Enzymes
PLAT	Thrombosis	cardiovascular system disease	heart	34.06	Y	15.42	N	1	Enzymes
PLAU	Blood Coagulation Disorders	immune system disease	spleen	14.16	Y	31.3	N	1	Unclassified
PLAU	Coronary Thrombosis	cardiovascular system disease	heart	80.15	Y	7.38	N	1	Unclassified
PLAU	Myocardial Infarction	cardiovascular system disease	heart	83.94	Y	7.38	N	1	Unclassified
PLAU	Pulmonary Embolism	cardiovascular system disease	lung	56.84	Y	18.82	N	1	Unclassified
PLAU	Sinusitis	respiratory system disease	tonsil	22.87	Y	7.79	N	1	Unclassified
PLAU	Thrombophlebitis	cardiovascular system disease	skin	9.2	Y	20.77	N	2	Unclassified
PLAU	Thrombosis	cardiovascular system disease	heart	34.06	Y	7.38	N	1	Unclassified
PLAU	Venous Thrombosis	cardiovascular system disease	liver	15.87	Y	5.13	N	1	Unclassified
PLG	Conjunctivitis, Allergic	nervous system disease	lymph node	21.42	Y	1.07	N	2	Enzymes
PLG	Myocardial Infarction	cardiovascular system disease	heart	83.94	N	0.05	N	1	Enzymes	Heart - Atrial Appendage	-4.98396e-06	No
PLG	Pulmonary Embolism	cardiovascular system disease	lung	56.84	Y	1.54	N	1	Enzymes
PLG	Venous Thrombosis	cardiovascular system disease	liver	15.87	Y	1262.56	N	1	Enzymes
PLK1	Leukemia, Myeloid, Acute	disease of cellular proliferation	bone marrow	73.9	Y	21.78	Y	1	Kinases
PNLIP	Diabetes Mellitus, Type 2	disease of metabolism	pancreas	35.75	Y	33795.1	Y	1	Enzymes
PNLIP	Dyspepsia	gastrointestinal system disease	stomach	52.58	Y	34.03	N	1	Enzymes
PNLIP	Exocrine Pancreatic Insufficiency	endocrine system disease	pancreas	58.23	Y	33795.1	Y	1	Enzymes
PNLIP	Obesity	disease of metabolism	adipose tissue	52.44	N	0.34	N	1	Enzymes	Adipose - Visceral (Omentum)	0.682954	No
PNLIP	Pancreatitis	endocrine system disease	pancreas	56.13	Y	33795.1	Y	1	Enzymes
PNLIP	Steatorrhea	gastrointestinal system disease	pancreas	32.86	Y	33795.1	Y	1	Enzymes
POLA1	Anemia, Aplastic	immune system disease	bone marrow	75.37	Y	6.44	Y	1	Enzymes
POLA1	Leukemia, Myeloid, Acute	disease of cellular proliferation	bone marrow	73.9	Y	6.44	Y	1	Enzymes
POLA1	Prostatic Neoplasms	disease of cellular proliferation	prostate	71.1	Y	3.48	N	1	Enzymes
PPARA	Hypercholesterolemia	disease of metabolism	liver	25.91	Y	18.22	N	1	Nuclear Receptors
PPARA	Hyperlipidemias	disease of metabolism	liver	27.07	Y	18.22	N	1	Nuclear Receptors
PPARA	Hypertriglyceridemia	disease of metabolism	adipose tissue	30.91	Y	8.8	N	1	Nuclear Receptors
PPARG	Alzheimer Disease	nervous system disease	brain	93.04	Y	1.99	N	1	Nuclear Receptors
PPARG	Diabetes Complications	disease of metabolism	kidney	38.17	Y	13.29	N	1	Nuclear Receptors
PPARG	Diabetes Mellitus, Type 2	disease of metabolism	pancreas	35.75	Y	1.31	N	1	Nuclear Receptors
PPARG	Heart Failure	cardiovascular system disease	heart	65.01	Y	7.77	N	1	Nuclear Receptors
PPARG	Hypercholesterolemia	disease of metabolism	liver	25.91	Y	11.76	N	1	Nuclear Receptors
PPARG	Hyperlipidemias	disease of metabolism	liver	27.07	Y	11.76	N	1	Nuclear Receptors
PPIA	Anemia	immune system disease	bone marrow	36.49	Y	198.17	Y	1	Unclassified
PPIA	Arthritis, Rheumatoid	musculoskeletal system disease	lymph node	10.27	Y	308.36	Y	1	Unclassified
PPIA	Bronchiolitis Obliterans	respiratory system disease	lung	91.86	Y	222.09	Y	1	Unclassified
PPIA	Dermatitis, Atopic	integumentary system disease	skin	84.05	Y	241.62	Y	1	Unclassified
PPIA	Hepatitis C	disease by infectious agent	liver	72.51	Y	165.62	N	1	Unclassified
PPIA	Keratoconjunctivitis	nervous system disease	salivary gland	71.41	Y	148.37	Y	1	Unclassified
PPIA	Myasthenia Gravis	nervous system disease	skeletal muscle	47.14	Y	33.63	N	1	Unclassified
PPIA	Myocardial Infarction	cardiovascular system disease	heart	83.94	Y	118.44	N	1	Unclassified
PPIA	Nephrotic Syndrome	urinary system disease	kidney	76.82	Y	220.3	Y	1	Unclassified
PPIA	Ocular Motility Disorders	nervous system disease	skeletal muscle	72.54	Y	33.63	N	1	Unclassified
PPIA	Psoriasis	integumentary system disease	skin	80.74	Y	241.62	Y	1	Unclassified
PPIA	Reperfusion Injury	cardiovascular system disease	heart	31.41	Y	118.44	N	1	Unclassified
PPIA	Uveitis	nervous system disease	skin	14.77	Y	241.62	Y	1	Unclassified
PPIA	Xerophthalmia	nervous system disease	salivary gland	86.97	Y	148.37	Y	1	Unclassified
PRKCD	Keratosis, Actinic	disease of cellular proliferation	skin	100	Y	20.55	N	1	Kinases
PROC	Pulmonary Embolism	cardiovascular system disease	lung	56.84	N	0.32	N	1	Enzymes	Lung	0.113602	No
PROC	Purpura Fulminans	immune system disease	skin	52.23	N	0.62	N	1	Enzymes	Skin - Not Sun Exposed (Suprapubic)	0.125156	No
PROC	Sepsis	immune system disease	liver	13.83	Y	170.72	N	2	Enzymes
PROC	Thrombosis	cardiovascular system disease	heart	34.06	N	0.05	N	1	Enzymes	Heart - Atrial Appendage	0.0474196	No
PTAFR	Colitis, Ulcerative	gastrointestinal system disease	colon	44.99	Y	5.85	Y	1	G-Protein Coupled Receptors
PTAFR	Dermatitis, Atopic	integumentary system disease	skin	84.05	Y	4.3	N	1	G-Protein Coupled Receptors
PTAFR	Eczema	integumentary system disease	skin	68.62	Y	4.3	N	1	G-Protein Coupled Receptors
PTAFR	Peripheral Vascular Diseases	cardiovascular system disease	skin	23.93	Y	4.3	N	1	G-Protein Coupled Receptors
PTAFR	Rhinitis	respiratory system disease	lung	30.66	Y	12.79	Y	1	G-Protein Coupled Receptors
PTAFR	Spasm	musculoskeletal system disease	brain	9.38	Y	3.93	Y	2	G-Protein Coupled Receptors
PTAFR	Thrombosis	cardiovascular system disease	heart	34.06	Y	1.49	N	1	G-Protein Coupled Receptors
PTGDR	Rhinitis, Allergic, Perennial	respiratory system disease	lung	38.2	Y	1.5	N	1	G-Protein Coupled Receptors
PTGDR	Rhinitis, Allergic, Seasonal	respiratory system disease	lung	30.29	Y	1.5	N	1	G-Protein Coupled Receptors
PTGER1	Diabetic Foot	integumentary system disease	skin	63.33	N	0	N	1	G-Protein Coupled Receptors	Skin - Sun Exposed (Lower leg)	0.0733789	No
PTGER1	Diabetic Neuropathies	nervous system disease	skin	28.38	N	0	N	1	G-Protein Coupled Receptors	Skin - Sun Exposed (Lower leg)	0.0733789	No
PTGER1	Erectile Dysfunction	disease of mental health	smooth muscle	30.42	N	0.22	N	1	G-Protein Coupled Receptors	Muscle - Skeletal	0.0248268	No
PTGER1	Fetal Death	reproductive system disease	placenta	50.6	N	0.02	N	1	G-Protein Coupled Receptors	NA	NA	NA
PTGER1	Obstetric Labor Complications	reproductive system disease	placenta	48.41	N	0.02	N	1	G-Protein Coupled Receptors	NA	NA	NA
PTGER1	Peripheral Vascular Diseases	cardiovascular system disease	skin	23.93	N	0	N	1	G-Protein Coupled Receptors	Skin - Sun Exposed (Lower leg)	0.0733789	No
PTGER1	Sexual Dysfunction, Physiological	reproductive system disease	prostate	23.73	N	0.04	N	1	G-Protein Coupled Receptors	Prostate	0.358502	No
PTGER1	Stomach Ulcer	gastrointestinal system disease	stomach	76.52	N	0.51	N	1	G-Protein Coupled Receptors	Stomach	1.56671	Yes
PTGER1	Thromboangiitis Obliterans	cardiovascular system disease	adrenal gland	33	N	0.11	N	1	G-Protein Coupled Receptors	Adrenal Gland	0.982225	Yes
PTGER1	Venous Insufficiency	cardiovascular system disease	skin	44.57	N	0	N	1	G-Protein Coupled Receptors	Skin - Sun Exposed (Lower leg)	0.0733789	No
PTGER2	Duodenal Ulcer	gastrointestinal system disease	stomach	46.72	Y	16.79	N	1	G-Protein Coupled Receptors
PTGER2	Fetal Death	reproductive system disease	placenta	50.6	Y	9.93	N	1	G-Protein Coupled Receptors
PTGER2	Obstetric Labor Complications	reproductive system disease	placenta	48.41	Y	9.93	N	1	G-Protein Coupled Receptors
PTGER2	Peptic Ulcer	gastrointestinal system disease	stomach	54.4	Y	16.79	N	1	G-Protein Coupled Receptors
PTGER2	Stomach Ulcer	gastrointestinal system disease	stomach	76.52	Y	16.79	N	1	G-Protein Coupled Receptors
PTGFR	Fetal Death	reproductive system disease	placenta	50.6	Y	6.3	N	1	G-Protein Coupled Receptors
PTGFR	Glaucoma	nervous system disease	smooth muscle	15.29	Y	17.2	N	2	G-Protein Coupled Receptors
PTGFR	Hypotrichosis	integumentary system disease	skin	76.82	Y	2.97	N	1	G-Protein Coupled Receptors
PTGIR	Hypertension, Pulmonary	cardiovascular system disease	lung	47.18	Y	9.68	N	1	G-Protein Coupled Receptors
PTGIR	Kidney Failure, Chronic	urinary system disease	kidney	46.35	Y	3.24	N	1	G-Protein Coupled Receptors
PTGIR	Peripheral Vascular Diseases	cardiovascular system disease	skin	23.93	Y	1.42	N	1	G-Protein Coupled Receptors
PTGIR	Raynaud Disease	cardiovascular system disease	skin	51.19	Y	1.42	N	1	G-Protein Coupled Receptors
PTGIR	Thromboangiitis Obliterans	cardiovascular system disease	adrenal gland	33	Y	3.48	N	1	G-Protein Coupled Receptors
PTGS1	Angina Pectoris	cardiovascular system disease	heart	72.46	Y	5.35	N	1	Enzymes
PTGS1	Brain Ischemia	cardiovascular system disease	brain	85.26	Y	3.5	Y	1	Enzymes
PTGS1	Myocardial Infarction	cardiovascular system disease	heart	83.94	Y	5.35	N	1	Enzymes
PTGS1	Pulmonary Embolism	cardiovascular system disease	lung	56.84	Y	10.48	N	1	Enzymes
PTGS1	Thrombosis	cardiovascular system disease	heart	34.06	Y	5.35	N	1	Enzymes
PTGS1	Venous Thrombosis	cardiovascular system disease	liver	15.87	Y	2.09	N	1	Enzymes
PTGS2	Adenomatous Polyposis Coli	genetic disease	rectum	29.3	Y	12.81	N	1	Enzymes
PTGS2	Arthritis	musculoskeletal system disease	lymph node	10.05	Y	10.91	N	1	Enzymes
PTGS2	Arthritis, Gouty	musculoskeletal system disease	kidney	26.63	Y	6.6	N	1	Enzymes
PTGS2	Arthritis, Juvenile Rheumatoid	musculoskeletal system disease	bone marrow	14.57	Y	103.18	N	1	Enzymes
PTGS2	Arthritis, Rheumatoid	musculoskeletal system disease	lymph node	10.27	Y	10.91	N	1	Enzymes
PTGS2	Cataract	nervous system disease	brain	15.74	Y	7.92	N	1	Enzymes
PTGS2	Conjunctivitis, Allergic	nervous system disease	spleen	50.89	Y	2.76	N	1	Enzymes
PTGS2	Dysmenorrhea	nervous system disease	endometrium	49.29	Y	11.53	Y	1	Enzymes
PTGS2	Eye Diseases	nervous system disease	brain	17.14	Y	7.92	N	2	Enzymes
PTGS2	Eye Infections	nervous system disease	lymph node	14.84	Y	10.91	N	2	Enzymes
PTGS2	Migraine Disorders	nervous system disease	brain	61.81	Y	7.92	N	1	Enzymes
PTGS2	Osteoarthritis	musculoskeletal system disease	bone marrow	22.68	Y	103.18	N	2	Enzymes
PTGS2	Pain	nervous system disease	brain	14.44	Y	7.92	N	2	Enzymes
PTGS2	Pain, Postoperative	nervous system disease	rectum	8.96	Y	12.81	N	2	Enzymes
PTGS2	Spondylitis, Ankylosing	musculoskeletal system disease	lung	11.99	Y	19.5	N	1	Enzymes
PTH	Osteoporosis	musculoskeletal system disease	bone marrow	21.67	N	0	N	1	Ligand	Whole Blood	-4.98396e-06	No
PTH1R	Hypoparathyroidism	endocrine system disease	kidney	18.53	Y	167.28	Y	2	G-Protein Coupled Receptors
PTH1R	Osteoporosis	musculoskeletal system disease	adipose tissue	12.5	Y	12.18	N	2	G-Protein Coupled Receptors
PTMA	Hepatitis B	disease by infectious agent	liver	74.25	Y	149.42	Y	1	Unclassified
PTMA	Hepatitis C	disease by infectious agent	liver	72.51	Y	149.42	Y	1	Unclassified
PTMA	Liver Neoplasms	disease of cellular proliferation	liver	63.7	Y	149.42	Y	1	Unclassified
RARA	Acne Vulgaris	integumentary system disease	skin	84.2	Y	13.11	N	1	Nuclear Receptors
RARB	Acne Vulgaris	integumentary system disease	skin	84.2	N	0.58	Y	1	Nuclear Receptors
RARB	Psoriasis	integumentary system disease	skin	80.74	N	0.58	Y	1	Nuclear Receptors
REN	Atherosclerosis	cardiovascular system disease	smooth muscle	48.86	Y	1.32	N	1	Enzymes
REN	Heart Failure	cardiovascular system disease	kidney	9.41	Y	27.67	Y	3	Enzymes
REN	Hypertension	cardiovascular system disease	kidney	33.3	Y	27.67	Y	1	Enzymes
RHD	Rh Isoimmunization	immune system disease	placenta	52.8	N	0.91	N	1	Unclassified	NA	NA	NA
ROCK1	Glaucoma	nervous system disease	brain	28.13	Y	6.53	N	1	Kinases
RPE65	Color Vision Defects	nervous system disease	brain	76.09	Y	1.68	N	1	Unclassified
RPE65	Macular Degeneration	nervous system disease	brain	21.72	Y	1.68	N	2	Unclassified
RXFP1	Heart Failure	cardiovascular system disease	kidney	9.41	Y	2.33	N	3	G-Protein Coupled Receptors
S100A9	Prostatic Neoplasms	disease of cellular proliferation	prostate	71.1	Y	16.89	N	1	Unclassified
S1PR1	Multiple Sclerosis, Relapsing-Remitting	nervous system disease	brain	81.31	Y	28.39	Y	1	G-Protein Coupled Receptors
SCN5A	Arrhythmias, Cardiac	cardiovascular system disease	heart	89.24	Y	31.7	N	1	Transporters
SCN5A	Atrial Fibrillation	cardiovascular system disease	heart	86.9	Y	31.7	N	1	Transporters
SCN5A	Tachycardia, Supraventricular	cardiovascular system disease	heart	85.83	Y	31.7	N	1	Transporters
SCN5A	Tachycardia, Ventricular	cardiovascular system disease	heart	91.76	Y	31.7	N	1	Transporters
SCN5A	Ventricular Fibrillation	cardiovascular system disease	heart	91.02	Y	31.7	N	1	Transporters
SCN9A	Erectile Dysfunction	disease of mental health	smooth muscle	30.42	Y	2.24	N	1	Transporters
SCN9A	Neuralgia	nervous system disease	brain	33.83	N	0.68	Y	1	Transporters
SCN9A	Neuralgia, Postherpetic	nervous system disease	skin	71.08	N	0.5	Y	1	Transporters
SCN9A	Otitis Media	nervous system disease	tonsil	42.76	N	0.39	Y	1	Transporters
SCN9A	Pain	nervous system disease	brain	14.44	N	0.68	Y	2	Transporters
SCN9A	Pain, Postoperative	nervous system disease	rectum	8.96	Y	2.85	Y	2	Transporters
SCN9A	Papillomavirus Infections	disease by infectious agent	skin	43.2	N	0.5	Y	1	Transporters
SCNN1A	Hypertension	cardiovascular system disease	kidney	33.3	Y	82.77	Y	1	Transporters
SCTR	Gastrointestinal Diseases	gastrointestinal system disease	stomach	19.36	Y	1.8	Y	1	G-Protein Coupled Receptors
SCTR	Metabolic Diseases	disease of metabolism	pancreas	17.21	Y	29.21	Y	1	G-Protein Coupled Receptors
SERPINA1	Diabetes Mellitus, Type 1	disease of metabolism	pancreas	55.93	Y	39.08	Y	1	Unclassified
SERPINA1	alpha 1-Antitrypsin Deficiency	disease of metabolism	liver	44.54	Y	5942.94	N	1	Unclassified
SERPINC1	Acute Coronary Syndrome	cardiovascular system disease	kidney	11.57	Y	2.04	Y	2	Unclassified
SERPINC1	Angina, Unstable	cardiovascular system disease	heart	74.64	N	0.04	N	1	Unclassified	Heart - Atrial Appendage	0.0765318	No
SERPINC1	Antithrombin III Deficiency	immune system disease	kidney	16.26	Y	2.04	Y	2	Unclassified
SERPINC1	Blood Coagulation Disorders	immune system disease	kidney	12.32	Y	2.04	Y	3	Unclassified
SERPINC1	Myocardial Infarction	cardiovascular system disease	heart	83.94	N	0.04	N	1	Unclassified	Heart - Atrial Appendage	0.0765318	No
SERPINC1	Pre-Eclampsia	cardiovascular system disease	placenta	72.36	N	0.12	N	1	Unclassified	NA	NA	NA
SERPINC1	Pulmonary Embolism	cardiovascular system disease	lung	56.84	N	0.39	N	1	Unclassified	Lung	0.152438	No
SERPINC1	Thrombosis	cardiovascular system disease	heart	34.06	N	0.04	N	1	Unclassified	Heart - Atrial Appendage	0.0765318	No
SERPINC1	Venous Thrombosis	cardiovascular system disease	liver	15.87	Y	1487.36	Y	1	Unclassified
SERPING1	Angioedemas, Hereditary	integumentary system disease	skin	27.47	Y	97.62	N	1	Unclassified
SI	Carbohydrate Metabolism, Inborn Errors	disease of metabolism	liver	21.36	N	0	N	1	Enzymes	Liver	-4.98396e-06	No
SLC10A2	Constipation	gastrointestinal system disease	rectum	46.38	N	0.05	N	1	Transporters	Colon - Transverse	0.03453	No	But Ileum has FPKM 56; possible tissue association mismatch
SLC12A3	Edema	nervous system disease	kidney	8.46	Y	142.87	Y	2	Transporters
SLC12A3	Hypertension	cardiovascular system disease	kidney	33.3	Y	142.87	Y	1	Transporters
SLC18A2	Dystonia	nervous system disease	brain	49.43	Y	3.48	Y	1	Transporters
SLC18A2	Huntington Disease	nervous system disease	brain	85.34	Y	3.48	Y	1	Transporters
SLC18A2	Movement Disorders	nervous system disease	brain	70.92	Y	3.48	Y	1	Transporters
SLC18A2	Schizophrenia	disease of mental health	brain	87.81	Y	3.48	Y	1	Transporters
SLC22A12	Hypertension	cardiovascular system disease	kidney	33.3	Y	107.48	Y	1	Transporters
SLC22A12	Hyperuricemia	disease of metabolism	kidney	65.32	Y	107.48	Y	1	Transporters
SLC5A2	Diabetes Mellitus, Type 1	disease of metabolism	pancreas	55.93	N	0.23	N	1	Transporters	Pancreas	0.211003	No
SLC5A2	Diabetes Mellitus, Type 2	disease of metabolism	pancreas	35.75	N	0.23	N	1	Transporters	Pancreas	0.211003	No
SLC5A2	Diabetic Nephropathies	urinary system disease	kidney	84.66	Y	50.28	Y	1	Transporters
SLC5A2	Hypertension	cardiovascular system disease	kidney	33.3	Y	50.28	Y	1	Transporters
SLC6A1	Epilepsy	nervous system disease	brain	88.27	Y	62.86	Y	1	Transporters
SLC6A2	Attention Deficit Disorder with Hyperactivity	disease of mental health	brain	91.19	N	0.06	N	1	Transporters	Brain - Amygdala	0.0305795	No
SLC6A2	Brain Ischemia	cardiovascular system disease	brain	85.26	N	0.06	N	1	Transporters	Brain - Amygdala	0.0305795	No
SLC6A2	Depressive Disorder	disease of mental health	brain	79.27	N	0.06	N	1	Transporters	Brain - Amygdala	0.0305795	No
SLC6A2	Hypertension	cardiovascular system disease	kidney	33.3	N	0.3	N	1	Transporters	Kidney - Cortex	0.0584391	No
SLC6A2	Obesity	disease of metabolism	adipose tissue	52.44	N	0.41	N	1	Transporters	Adipose - Subcutaneous	0.314947	No
SLC6A2	Schizophrenia	disease of mental health	brain	87.81	N	0.06	N	1	Transporters	Brain - Amygdala	0.0305795	No
SLC6A3	Attention Deficit Disorder with Hyperactivity	disease of mental health	brain	91.19	N	0.06	Y	1	Transporters
SLC6A4	Alcoholism	disease of mental health	brain	28.88	N	0.07	N	1	Transporters	Brain - Cerebellar Hemisphere	0.158816	No
SLC6A4	Alzheimer Disease	nervous system disease	brain	93.04	N	0.07	N	1	Transporters	Brain - Cerebellar Hemisphere	0.158816	No
SLC6A4	Anxiety Disorders	disease of mental health	brain	80.05	N	0.07	N	1	Transporters	Brain - Cerebellar Hemisphere	0.158816	No
SLC6A4	Autistic Disorder	disease of mental health	brain	86	N	0.07	N	1	Transporters	Brain - Cerebellar Hemisphere	0.158816	No
SLC6A4	Bipolar Disorder	disease of mental health	brain	76.18	N	0.07	N	1	Transporters	Brain - Cerebellar Hemisphere	0.158816	No
SLC6A4	Bulimia	disease of mental health	stomach	11.34	Y	1.63	N	3	Transporters
SLC6A4	Depressive Disorder	disease of mental health	brain	79.27	N	0.07	N	1	Transporters	Brain - Cerebellar Hemisphere	0.158816	No
SLC6A4	Erectile Dysfunction	disease of mental health	smooth muscle	30.42	N	0.08	N	1	Transporters	Muscle - Skeletal	0.0286033	No
SLC6A4	Fibromyalgia	musculoskeletal system disease	skeletal muscle	41.8	N	0.09	N	1	Transporters	Muscle - Skeletal	0.0286033	No
SLC6A4	Hypertension	cardiovascular system disease	kidney	33.3	N	0.52	N	1	Transporters	Kidney - Cortex	0.118393	No
SLC6A4	Menstruation Disturbances	reproductive system disease	endometrium	50.77	N	0.08	N	1	Transporters	Uterus	0.0486509	No
SLC6A4	Obesity	disease of metabolism	adipose tissue	52.44	N	0.23	N	1	Transporters	Adipose - Subcutaneous	0.104901	No
SLC6A4	Obsessive-Compulsive Disorder	disease of mental health	brain	92.01	N	0.07	N	1	Transporters	Brain - Cerebellar Hemisphere	0.158816	No
SLC6A4	Panic Disorder	disease of mental health	brain	79.16	N	0.07	N	1	Transporters	Brain - Cerebellar Hemisphere	0.158816	No
SLC6A4	Phobic Disorders	disease of mental health	brain	70.2	N	0.07	N	1	Transporters	Brain - Cerebellar Hemisphere	0.158816	No
SLC6A4	Premenstrual Syndrome	reproductive system disease	ovary	29.49	N	0.03	N	1	Transporters	Ovary	0.0322189	No
SLC6A4	Stress Disorders, Post-Traumatic	disease of mental health	brain	90.08	N	0.07	N	1	Transporters	Brain - Cerebellar Hemisphere	0.158816	No
SLC6A9	Schizophrenia	disease of mental health	brain	87.81	Y	12.53	Y	1	Transporters
SLC9A3	Irritable Bowel Syndrome	syndrome	colon	38.79	Y	63.16	Y	1	Transporters
SMO	Brain Neoplasms	disease of cellular proliferation	brain	78.86	Y	4.22	Y	1	G-Protein Coupled Receptors
SMO	Neoplasms, Basal Cell	disease of cellular proliferation	skin	71.02	Y	18.74	Y	1	G-Protein Coupled Receptors
SNRNP70	Lupus Erythematosus, Systemic	immune system disease	kidney	31.45	Y	85.29	Y	1	Unclassified
SOAT1	Hypercholesterolemia	disease of metabolism	liver	25.91	Y	10.31	N	1	Unclassified
SOD1	Penile Induration	reproductive system disease	testis	22.11	Y	121.73	Y	1	Unclassified
SOST	Osteoporosis	musculoskeletal system disease	skeletal muscle	10.94	N	0	Y	3	Unclassified
SRD5A2	Alopecia	integumentary system disease	skin	75.76	No Data		N	1	Enzymes
SRD5A2	Prostatic Hyperplasia	disease of cellular proliferation	prostate	80.37	No Data		N	1	Enzymes
SV2A	Epilepsies, Partial	nervous system disease	brain	96.85	Y	84.25	Y	1	Transporters
SV2A	Epilepsy	nervous system disease	brain	88.27	Y	84.25	Y	1	Transporters
SV2A	Epilepsy, Tonic-Clonic	nervous system disease	brain	70.32	Y	84.25	Y	1	Transporters
TACR1	Nausea	nervous system disease	brain	10.95	Y	1.9	N	2	G-Protein Coupled Receptors
TACR2	Irritable Bowel Syndrome	syndrome	colon	38.79	Y	22.86	N	1	G-Protein Coupled Receptors
TBXA2R	Asthma	respiratory system disease	lung	67.67	Y	2.25	N	1	G-Protein Coupled Receptors
TBXA2R	Rhinitis, Allergic, Perennial	respiratory system disease	lung	38.2	Y	2.25	N	1	G-Protein Coupled Receptors
TBXAS1	Asthma	respiratory system disease	lung	67.67	Y	20.44	Y	1	Unclassified
TBXAS1	Dermatitis, Atopic	integumentary system disease	skin	84.05	N	0.83	N	1	Unclassified	Skin - Sun Exposed (Lower leg)	0.40278	No
TBXAS1	Intracranial Thrombosis	cardiovascular system disease	brain	70.93	Y	8.1	Y	1	Unclassified
TBXAS1	Menstruation Disturbances	reproductive system disease	endometrium	50.77	Y	5.39	N	1	Unclassified
TBXAS1	Pain	nervous system disease	brain	14.44	Y	8.1	Y	2	Unclassified
TBXAS1	Vasospasm, Intracranial	cardiovascular system disease	smooth muscle	52.65	Y	17.44	N	1	Unclassified
TERT	Pancreatic Neoplasms	disease of cellular proliferation	pancreas	49.23	N	0	N	1	Enzymes	Pancreas	-4.98396e-06	No
TGFB1	Asthma	respiratory system disease	lung	67.67	Y	34.77	N	1	Ligand
TGFB1	Conjunctivitis, Allergic	nervous system disease	spleen	50.89	Y	58.12	Y	1	Ligand
TGFB1	Dermatitis, Atopic	integumentary system disease	skin	84.05	Y	13.13	N	1	Ligand
TGFB1	Osteoarthritis	musculoskeletal system disease	skeletal muscle	43.64	Y	2.36	N	1	Ligand
TGFB1	Rhinitis	respiratory system disease	lung	30.66	Y	34.77	N	1	Ligand
TGFB2	Brain Neoplasms	disease of cellular proliferation	brain	78.86	Y	11.26	N	1	Ligand
TGFB2	Carcinoma, Non-Small-Cell Lung	disease of cellular proliferation	lung	39.55	Y	13.69	N	2	Ligand
TGFBR1	Myelodysplastic Syndromes	immune system disease	bone marrow	86.21	Y	16.77	N	1	Unclassified
THBD	Disseminated Intravascular Coagulation	immune system disease	kidney	22.09	Y	6.32	N	1	Unclassified
TLR3	Fatigue Syndrome, Chronic	syndrome	brain	43.01	Y	2.85	N	1	Unclassified
TLR4	Herpes Simplex	disease by infectious agent	skin	19.01	Y	1.09	N	1	Unclassified
TLR4	Skin Diseases, Infectious	integumentary system disease	skin	45.96	Y	1.09	N	1	Unclassified
TLR9	Colorectal Neoplasms	disease of cellular proliferation	lymph node	8.25	Y	1.54	Y	3	Unclassified
TNF	Arthritis	musculoskeletal system disease	lymph node	10.05	Y	6.97	N	1	Cytokines
TNF	Arthritis, Juvenile Rheumatoid	musculoskeletal system disease	bone marrow	14.57	Y	22.61	N	1	Cytokines
TNF	Arthritis, Psoriatic	syndrome	skin	57.55	Y	2.3	N	1	Cytokines
TNF	Arthritis, Rheumatoid	musculoskeletal system disease	lymph node	10.27	Y	6.97	N	1	Cytokines
TNF	Behcet Syndrome	cardiovascular system disease	skin	20.52	Y	2.3	N	1	Cytokines
TNF	Colitis, Ulcerative	gastrointestinal system disease	rectum	30.07	Y	1.27	N	2	Cytokines
TNF	Crohn Disease	gastrointestinal system disease	rectum	12.89	Y	1.27	N	3	Cytokines
TNF	Hidradenitis Suppurativa	integumentary system disease	skin	85.51	Y	2.3	N	1	Cytokines
TNF	Leprosy	disease by infectious agent	skin	60.4	Y	2.3	N	1	Cytokines
TNF	Mucocutaneous Lymph Node Syndrome	immune system disease	lymph node	12.79	Y	6.97	N	2	Cytokines
TNF	Psoriasis	integumentary system disease	skin	80.74	Y	2.3	N	1	Cytokines
TNF	Rectal Fistula	gastrointestinal system disease	rectum	70.93	Y	1.27	N	1	Cytokines
TNF	Spondylarthritis	musculoskeletal system disease	skin	21.11	Y	2.3	N	1	Cytokines
TNF	Spondylitis, Ankylosing	musculoskeletal system disease	lung	11.99	Y	3.29	Y	1	Cytokines
TNF	Uveitis	nervous system disease	skin	14.77	Y	2.3	N	1	Cytokines
TNFRSF8	Hodgkin Disease	disease of cellular proliferation	lymph node	45.76	Y	1.72	Y	1	Unclassified
TNFRSF8	Lymphoma, B-Cell	disease of cellular proliferation	lymph node	30.58	Y	1.72	Y	1	Unclassified
TNFRSF8	Lymphoma, Non-Hodgkin	disease of cellular proliferation	lymph node	31.5	Y	1.72	Y	1	Unclassified
TNFSF11	Arthritis, Rheumatoid	musculoskeletal system disease	lymph node	10.27	Y	15.36	Y	1	Cytokines
TNFSF11	Bone Diseases, Metabolic	musculoskeletal system disease	kidney	15.19	N	0.12	Y	2	Cytokines
TNFSF11	Bone Neoplasms	disease of cellular proliferation	bone marrow	27.7	N	0.12	Y	1	Cytokines
TNFSF11	Osteoporosis	musculoskeletal system disease	bone marrow	21.67	N	0.12	Y	1	Cytokines
TNFSF13B	Glomerulonephritis	urinary system disease	kidney	81	Y	1.1	Y	1	Unclassified
TNFSF13B	Lupus Erythematosus, Systemic	immune system disease	kidney	31.45	Y	1.1	Y	1	Unclassified
TNFSF13B	Lupus Nephritis	immune system disease	kidney	78.58	Y	1.1	Y	1	Unclassified
TNFSF13B	Vasculitis	cardiovascular system disease	skin	18.13	Y	1.62	Y	1	Unclassified
TNFSF13B	Wegener Granulomatosis	cardiovascular system disease	lung	36.21	Y	9.27	Y	1	Unclassified
TNNC1	Heart Failure	cardiovascular system disease	heart	65.01	Y	3088.22	Y	1	Unclassified
TOP1	Brain Neoplasms	disease of cellular proliferation	brain	78.86	Y	23.38	Y	1	Enzymes
TOP1	Breast Neoplasms	disease of cellular proliferation	lymph node	50.27	Y	50.74	Y	1	Enzymes
TOP1	Carcinoma, Non-Small-Cell Lung	disease of cellular proliferation	lymph node	40.29	Y	50.74	Y	1	Enzymes
TOP1	Colorectal Neoplasms	disease of cellular proliferation	colon	38.19	Y	33.76	Y	1	Enzymes
TOP1	Lung Neoplasms	disease of cellular proliferation	lung	53.1	Y	27.12	Y	1	Enzymes
TOP1	Lymphoma	disease of cellular proliferation	lymph node	35.27	Y	50.74	Y	1	Enzymes
TOP1	Neoplasms, Squamous Cell	disease of cellular proliferation	lymph node	24.54	Y	50.74	Y	1	Enzymes
TOP1	Ovarian Neoplasms	disease of cellular proliferation	ovary	46.61	Y	19.19	Y	1	Enzymes
TOP1	Pancreatic Neoplasms	disease of cellular proliferation	pancreas	49.23	Y	11.88	Y	1	Enzymes
TOP1	Small Cell Lung Carcinoma	disease of cellular proliferation	lung	35.38	Y	27.12	Y	1	Enzymes
TOP1	Stomach Neoplasms	disease of cellular proliferation	stomach	59.19	Y	31.35	Y	1	Enzymes
TOP1	Uterine Cervical Neoplasms	disease of cellular proliferation	lymph node	27.55	Y	50.74	Y	1	Enzymes
TOP2A	Brain Neoplasms	disease of cellular proliferation	brain	78.86	Y	2.1	N	1	Enzymes
TOP2A	Breast Neoplasms	disease of cellular proliferation	lymph node	50.27	Y	39.7	Y	1	Enzymes
TOP2A	Carcinoma, Non-Small-Cell Lung	disease of cellular proliferation	lymph node	40.29	Y	39.7	Y	1	Enzymes
TOP2A	Eye Neoplasms	disease of cellular proliferation	skin	17.46	Y	13.65	Y	2	Enzymes
TOP2A	Hodgkin Disease	disease of cellular proliferation	lymph node	45.76	Y	39.7	Y	1	Enzymes
TOP2A	Kidney Neoplasms	disease of cellular proliferation	kidney	66.71	N	0.86	N	1	Enzymes	Kidney - Cortex	0.308102	No
TOP2A	Leukemia	disease of cellular proliferation	bone marrow	55.48	Y	26.72	Y	1	Enzymes
TOP2A	Leukemia, Lymphoid	disease of cellular proliferation	bone marrow	49.52	Y	26.72	Y	1	Enzymes
TOP2A	Leukemia, Myeloid, Acute	disease of cellular proliferation	bone marrow	73.9	Y	26.72	Y	1	Enzymes
TOP2A	Liver Neoplasms	disease of cellular proliferation	liver	63.7	Y	2.06	N	1	Enzymes
TOP2A	Lymphoma	disease of cellular proliferation	lymph node	35.27	Y	39.7	Y	1	Enzymes
TOP2A	Lymphoma, B-Cell	disease of cellular proliferation	lymph node	30.58	Y	39.7	Y	1	Enzymes
TOP2A	Lymphoma, Non-Hodgkin	disease of cellular proliferation	lymph node	31.5	Y	39.7	Y	1	Enzymes
TOP2A	Lymphoma, T-Cell	disease of cellular proliferation	skin	33.97	Y	13.65	Y	1	Enzymes
TOP2A	Melanoma	disease of cellular proliferation	lymph node	37.39	Y	39.7	Y	1	Enzymes
TOP2A	Multiple Myeloma	disease of cellular proliferation	bone marrow	68.66	Y	26.72	Y	1	Enzymes
TOP2A	Multiple Sclerosis, Chronic Progressive	nervous system disease	brain	82.55	Y	2.1	N	1	Enzymes
TOP2A	Multiple Sclerosis, Relapsing-Remitting	nervous system disease	brain	81.31	Y	2.1	N	1	Enzymes
TOP2A	Osteosarcoma	disease of cellular proliferation	bone marrow	21.96	Y	26.72	Y	1	Enzymes
TOP2A	Ovarian Neoplasms	disease of cellular proliferation	fallopian tube	14.21	Y	1.74	N	2	Enzymes
TOP2A	Pain	nervous system disease	brain	14.44	Y	2.1	N	2	Enzymes
TOP2A	Sarcoma	disease of cellular proliferation	lymph node	11.61	Y	39.7	Y	1	Enzymes
TOP2A	Sarcoma, Kaposi	disease of cellular proliferation	skin	33.52	Y	13.65	Y	1	Enzymes
TOP2A	Small Cell Lung Carcinoma	disease of cellular proliferation	lung	35.38	Y	2.24	N	1	Enzymes
TOP2A	Soft Tissue Neoplasms	disease of cellular proliferation	adipose tissue	9.93	Y	2.05	N	2	Enzymes
TOP2A	Testicular Neoplasms	disease of cellular proliferation	testis	66.63	Y	57.15	Y	1	Enzymes
TOP2A	Urinary Bladder Neoplasms	disease of cellular proliferation	urinary bladder	70.77	Y	10.54	Y	1	Enzymes
TP53	Head and Neck Neoplasms	disease of cellular proliferation	esophagus	20.51	Y	22.57	Y	1	Unclassified
TPBG	Kidney Neoplasms	disease of cellular proliferation	kidney	66.71	Y	3.67	Y	1	Unclassified
TPH1	Malignant Carcinoid Syndrome	syndrome	small intestine	35.04	Y	8.97	N	1	Enzymes
TRHR	Spinocerebellar Ataxias	nervous system disease	brain	54.93	N	0.07	N	1	G-Protein Coupled Receptors	Pituitary	0.521144	No
TRPV1	Cluster Headache	nervous system disease	skin	15.32	Y	1.84	N	2	Transporters
TRPV1	Diabetic Neuropathies	nervous system disease	skin	28.38	Y	1.84	N	1	Transporters
TRPV1	Eczema	integumentary system disease	skin	68.62	Y	1.84	N	1	Transporters
TRPV1	Neuralgia	nervous system disease	skeletal muscle	20.11	Y	1.13	N	2	Transporters
TRPV1	Neuralgia, Postherpetic	nervous system disease	skin	71.08	Y	1.84	N	1	Transporters
TRPV1	Pain	nervous system disease	skeletal muscle	19.4	Y	1.13	N	1	Transporters
TSHR	Thyroid Neoplasms	disease of cellular proliferation	thyroid	78.07	Y	332.81	N	1	G-Protein Coupled Receptors
TTR	Amyloidosis	disease of metabolism	kidney	12.88	Y	7.82	Y	1	Unclassified
TUBB	Breast Neoplasms	disease of cellular proliferation	lymph node	50.27	Y	288.21	Y	1	Enzymes
TUBB	Carcinoma, Non-Small-Cell Lung	disease of cellular proliferation	lymph node	40.29	Y	288.21	Y	1	Enzymes
TUBB	Coronary Restenosis	cardiovascular system disease	smooth muscle	81.92	Y	367.65	N	1	Enzymes
TUBB	Endometrial Neoplasms	disease of cellular proliferation	endometrium	65.47	Y	226.91	Y	1	Enzymes
TUBB	Esophageal Neoplasms	disease of cellular proliferation	esophagus	57.07	Y	161.67	N	1	Enzymes
TUBB	Fallopian Tube Neoplasms	disease of cellular proliferation	fallopian tube	81.32	Y	208.42	Y	1	Enzymes
TUBB	Head and Neck Neoplasms	disease of cellular proliferation	esophagus	20.51	Y	161.67	N	1	Enzymes
TUBB	Melanoma	disease of cellular proliferation	lymph node	37.39	Y	288.21	Y	1	Enzymes
TUBB	Ovarian Neoplasms	disease of cellular proliferation	ovary	46.61	Y	389.9	Y	1	Enzymes
TUBB	Pancreatic Neoplasms	disease of cellular proliferation	pancreas	49.23	Y	55.13	Y	1	Enzymes
TUBB	Peripheral Vascular Diseases	cardiovascular system disease	skin	23.93	Y	173.42	Y	1	Enzymes
TUBB	Peritoneal Neoplasms	disease of cellular proliferation	appendix	17.82	Y	260.85	Y	1	Enzymes
TUBB	Prostatic Neoplasms	disease of cellular proliferation	prostate	71.1	Y	120.34	Y	1	Enzymes
TUBB	Sarcoma, Kaposi	disease of cellular proliferation	skin	33.52	Y	173.42	Y	1	Enzymes
TUBB	Small Cell Lung Carcinoma	disease of cellular proliferation	lung	35.38	Y	150.74	Y	1	Enzymes
TUBB	Stomach Neoplasms	disease of cellular proliferation	stomach	59.19	Y	91.98	Y	1	Enzymes
TUBB	Testicular Neoplasms	disease of cellular proliferation	testis	66.63	Y	89.77	Y	1	Enzymes
TYMP	Colorectal Neoplasms	disease of cellular proliferation	colon	38.19	Y	23.46	N	1	Unclassified
TYMS	Biliary Tract Neoplasms	disease of cellular proliferation	duodenum	34.78	Y	17.24	Y	1	Enzymes
TYMS	Breast Neoplasms	disease of cellular proliferation	lymph node	50.27	Y	55.95	Y	1	Enzymes
TYMS	Carcinoma, Non-Small-Cell Lung	disease of cellular proliferation	lymph node	40.29	Y	55.95	Y	1	Enzymes
TYMS	Colorectal Neoplasms	disease of cellular proliferation	colon	38.19	Y	37.87	Y	1	Enzymes
TYMS	Endometrial Neoplasms	disease of cellular proliferation	endometrium	65.47	Y	10.41	N	1	Enzymes
TYMS	Esophageal Neoplasms	disease of cellular proliferation	esophagus	57.07	Y	15.91	N	1	Enzymes
TYMS	Gastrointestinal Neoplasms	disease of cellular proliferation	stomach	21.62	Y	15.58	Y	1	Enzymes
TYMS	Head and Neck Neoplasms	disease of cellular proliferation	esophagus	20.51	Y	15.91	N	1	Enzymes
TYMS	Keratosis, Actinic	disease of cellular proliferation	skin	100	Y	15.19	Y	1	Enzymes
TYMS	Liver Neoplasms	disease of cellular proliferation	liver	63.7	Y	11.89	N	1	Enzymes
TYMS	Lung Neoplasms	disease of cellular proliferation	lung	53.1	Y	6.41	Y	1	Enzymes
TYMS	Neoplasms, Squamous Cell	disease of cellular proliferation	lymph node	24.54	Y	55.95	Y	1	Enzymes
TYMS	Pancreatic Neoplasms	disease of cellular proliferation	pancreas	49.23	Y	1.58	Y	1	Enzymes
TYMS	Papillomavirus Infections	disease by infectious agent	skin	43.2	Y	15.19	Y	1	Enzymes
TYMS	Stomach Neoplasms	disease of cellular proliferation	stomach	59.19	Y	15.58	Y	1	Enzymes
TYMS	Urinary Bladder Neoplasms	disease of cellular proliferation	urinary bladder	70.77	Y	19.4	Y	1	Enzymes
TYMS	Uterine Cervical Neoplasms	disease of cellular proliferation	lymph node	27.55	Y	55.95	Y	1	Enzymes
TYR	Skin Diseases	integumentary system disease	skin	50.33	Y	29.41	Y	1	Enzymes
UGCG	Gaucher Disease	disease of metabolism	spleen	34.16	Y	27.4	N	1	Enzymes
VDR	Acne Vulgaris	integumentary system disease	skin	84.2	Y	15.85	N	1	Nuclear Receptors
VDR	Hyperparathyroidism	endocrine system disease	thyroid	31.24	Y	1.27	N	1	Nuclear Receptors
VDR	Ichthyosis	integumentary system disease	skin	79.42	Y	15.85	N	1	Nuclear Receptors
VDR	Keratosis	integumentary system disease	skin	81.82	Y	15.85	N	1	Nuclear Receptors
VDR	Kidney Failure, Chronic	urinary system disease	kidney	46.35	Y	19.86	N	1	Nuclear Receptors
VDR	Osteoporosis	musculoskeletal system disease	bone marrow	21.67	Y	4.61	N	1	Nuclear Receptors
VDR	Psoriasis	integumentary system disease	skin	80.74	Y	15.85	N	1	Nuclear Receptors
VDR	Renal Osteodystrophy	urinary system disease	kidney	56.69	Y	19.86	N	1	Nuclear Receptors
VDR	Vitamin D Deficiency	disease of metabolism	kidney	24.87	Y	19.86	N	1	Nuclear Receptors
VEGFA	Brain Neoplasms	disease of cellular proliferation	brain	78.86	Y	26.75	Y	1	Unclassified
VEGFA	Breast Neoplasms	disease of cellular proliferation	lymph node	50.27	Y	15.21	Y	1	Unclassified
VEGFA	Carcinoma, Non-Small-Cell Lung	disease of cellular proliferation	lymph node	40.29	Y	15.21	Y	1	Unclassified
VEGFA	Colorectal Neoplasms	disease of cellular proliferation	colon	38.19	Y	42.47	Y	1	Unclassified
VEGFA	Fallopian Tube Neoplasms	disease of cellular proliferation	fallopian tube	81.32	Y	39.83	Y	1	Unclassified
VEGFA	Glaucoma	nervous system disease	brain	28.13	Y	26.75	Y	1	Unclassified
VEGFA	Kidney Neoplasms	disease of cellular proliferation	kidney	66.71	Y	93.25	Y	1	Unclassified
VEGFA	Macular Edema	nervous system disease	brain	28.13	Y	26.75	Y	1	Unclassified
VEGFA	Myopia	nervous system disease	skeletal muscle	65.47	Y	74.26	Y	1	Unclassified
VEGFA	Ovarian Neoplasms	disease of cellular proliferation	ovary	46.61	Y	10.59	Y	1	Unclassified
VEGFA	Pancreatic Neoplasms	disease of cellular proliferation	pancreas	49.23	Y	61.32	Y	1	Unclassified
VEGFA	Peripheral Vascular Diseases	cardiovascular system disease	skin	23.93	Y	42.24	Y	1	Unclassified
VEGFA	Peritoneal Neoplasms	disease of cellular proliferation	appendix	17.82	Y	54.97	Y	1	Unclassified
VEGFA	Retinal Vein Occlusion	cardiovascular system disease	bone marrow	42.5	Y	36.82	Y	1	Unclassified
VEGFA	Uterine Cervical Neoplasms	disease of cellular proliferation	lymph node	27.55	Y	15.21	Y	1	Unclassified
VEGFA	Wet Macular Degeneration	nervous system disease	smooth muscle	75.41	Y	104.62	Y	1	Unclassified
VIPR1	Erectile Dysfunction	disease of mental health	smooth muscle	30.42	Y	2.44	Y	1	G-Protein Coupled Receptors
VWF	Hemophilia A	immune system disease	liver	18.45	Y	1.38	N	1	Enzymes
VWF	von Willebrand Diseases	immune system disease	heart	11.28	Y	61.06	N	1	Enzymes
XDH	Angina Pectoris	cardiovascular system disease	heart	72.46	N	0	N	1	Enzymes	Heart - Left Ventricle	0.00680122	No	But liver has FPKM 16.8; possible tissue association mismatch
XDH	Hyperuricemia	disease of metabolism	liver	8.07	Y	39	N	2	Enzymes
XDH	Tumor Lysis Syndrome	disease of cellular proliferation	bone marrow	24.01	N	0	N	1	Enzymes	Whole Blood	-4.98396e-06	No

## Sheet: S2-gene_disease_all
Gene	Disease	Disease Ontology	Disease Ontology Name	Disease-Tissue Association	Disease-Tissue Association Score	Gene Detected	Gene Expression Intensity (fpkm)	Protein Detected	Predicted Tissue Level	Target Class
ABCD1	Adrenoleukodystrophy	nervous system disease	adrenoleukodystrophy	brain	38.23	Y	2.31	N	1	Transporters
ABCD1	Adrenoleukodystrophy	nervous system disease	adrenoleukodystrophy	adrenal gland	22.81	Y	12.56	N	2	Transporters
ABCD1	Adrenoleukodystrophy	nervous system disease	adrenoleukodystrophy	skin	13.97	Y	3.11	N	3	Transporters
ABL1	Leukemia, Myelomonocytic, Chronic	disease of cellular proliferation	chronic monocytic leukemia	bone marrow	64.56	Y	14.51	N	1	Enzymes
ABL1	Leukemia, Myelomonocytic, Chronic	disease of cellular proliferation	chronic monocytic leukemia	skin	9.18	Y	15.36	N	2	Enzymes
ACE	Diabetes Complications	disease of metabolism	diabetes mellitus	kidney	38.17	Y	16.39	Y	1	Enzymes
ACE	Diabetes Complications	disease of metabolism	diabetes mellitus	skin	10.32	Y	4.39	N	2	Enzymes
ACE	Diabetic Nephropathies	urinary system disease	diabetic nephropathy	kidney	84.66	Y	16.39	Y	1	Enzymes
ACE	Heart Failure	cardiovascular system disease	congestive heart failure	heart	65.01	Y	11.02	N	1	Enzymes
ACE	Heart Failure	cardiovascular system disease	congestive heart failure	skeletal muscle	10.05	Y	10.61	N	2	Enzymes
ACE	Heart Failure	cardiovascular system disease	congestive heart failure	kidney	9.41	Y	16.39	Y	3	Enzymes
ACE	Hypertension	cardiovascular system disease	hypertension	kidney	33.3	Y	16.39	Y	1	Enzymes
ACE	Hypertension	cardiovascular system disease	hypertension	heart	17.33	Y	11.02	N	2	Enzymes
ACE	Hypertension	cardiovascular system disease	hypertension	smooth muscle	14.55	Y	13.17	N	3	Enzymes
ACE	Myocardial Infarction	cardiovascular system disease	myocardial infarction	heart	83.94	Y	11.02	N	1	Enzymes
ACE	Renal Insufficiency	urinary system disease	kidney failure	kidney	62.94	Y	16.39	Y	1	Enzymes
ACHE	Alzheimer Disease	nervous system disease	Alzheimer's disease	brain	93.04	Y	8	Y	1	Enzymes
ACHE	Lewy Body Disease	nervous system disease	Lewy body dementia	brain	86.39	Y	8	Y	1	Enzymes
ACHE	Lewy Body Disease	nervous system disease	Lewy body dementia	heart	8.04	Y	3.1	Y	2	Enzymes
ACPP	Prostatic Neoplasms	disease of cellular proliferation	prostate cancer	prostate	71.1	Y	1916.41	Y	1	Unclassified
ACPP	Prostatic Neoplasms	disease of cellular proliferation	prostate cancer	rectum	12.91	Y	6.2	N	2	Unclassified
ACVR2A	Myositis	musculoskeletal system disease	myositis	skeletal muscle	61.17	Y	2.08	Y	1	Kinases
ACVR2A	Myositis	musculoskeletal system disease	myositis	skin	12.58	Y	18.6	Y	2	Kinases
ADA	Leukemia	disease of cellular proliferation	leukemia	bone marrow	55.48	Y	20.78	N	1	Enzymes
ADA	Leukemia	disease of cellular proliferation	leukemia	spleen	13.39	Y	16.17	Y	2	Enzymes
ADA	Leukemia	disease of cellular proliferation	leukemia	lymph node	9.4	Y	36.01	Y	3	Enzymes
ADA	Leukemia, Hairy Cell	disease of cellular proliferation	hairy cell leukemia	bone marrow	52.94	Y	20.78	N	1	Enzymes
ADA	Leukemia, Hairy Cell	disease of cellular proliferation	hairy cell leukemia	spleen	28.17	Y	16.17	Y	2	Enzymes
ADA	Leukemia, Hairy Cell	disease of cellular proliferation	hairy cell leukemia	lymph node	9.19	Y	36.01	Y	3	Enzymes
ADA	Leukemia, Lymphoid	disease of cellular proliferation	leukemia	bone marrow	49.52	Y	20.78	N	1	Enzymes
ADA	Leukemia, Lymphoid	disease of cellular proliferation	leukemia	lymph node	14.76	Y	36.01	Y	2	Enzymes
ADA	Lymphoma, Non-Hodgkin	disease of cellular proliferation	lymphosarcoma	lymph node	31.5	Y	36.01	Y	1	Enzymes
ADA	Lymphoma, Non-Hodgkin	disease of cellular proliferation	lymphosarcoma	bone marrow	16.42	Y	20.78	N	2	Enzymes
ADA	Lymphoma, Non-Hodgkin	disease of cellular proliferation	lymphosarcoma	skin	8.74	Y	4.7	N	3	Enzymes
ADA	Severe Combined Immunodeficiency	immune system disease	severe combined immunodeficiency	bone marrow	20.08	Y	20.78	N	1	Enzymes
ADA	Severe Combined Immunodeficiency	immune system disease	severe combined immunodeficiency	spleen	19.68	Y	16.17	Y	2	Enzymes
ADA	Severe Combined Immunodeficiency	immune system disease	severe combined immunodeficiency	lymph node	13.36	Y	36.01	Y	3	Enzymes
ADORA1	Asthma	respiratory system disease	asthma	lung	67.67	Y	1.76	N	1	G-Protein Coupled Receptors
ADORA1	Asthma	respiratory system disease	asthma	smooth muscle	11.93	N	0.69	N	2	G-Protein Coupled Receptors
ADORA1	Bronchitis, Chronic	respiratory system disease	bronchitis	lung	79.61	Y	1.76	N	1	G-Protein Coupled Receptors
ADORA1	Emphysema	respiratory system disease	pulmonary emphysema	lung	65.41	Y	1.76	N	1	G-Protein Coupled Receptors
ADORA1	Hypersensitivity	immune system disease	hypersensitivity reaction type I disease	lung	35.06	Y	1.76	N	1	G-Protein Coupled Receptors
ADORA1	Hypersensitivity	immune system disease	hypersensitivity reaction type I disease	skin	21.14	N	0.5	N	2	G-Protein Coupled Receptors
ADORA2A	Apnea	disease of mental health	sleep apnea	tonsil	42.17	Y	11.2	N	1	Unclassified
ADORA2A	Apnea	disease of mental health	sleep apnea	skeletal muscle	15.75	Y	1.03	N	2	Unclassified
ADORA2A	Apnea	disease of mental health	sleep apnea	brain	9.99	Y	1.79	N	3	Unclassified
ADORA2A	Parkinson Disease	nervous system disease	Parkinson's Disease	brain	72.38	Y	1.79	N	1	Unclassified
ADORA3	Psoriasis	integumentary system disease	psoriasis	skin	80.74	N	0.49	Y	1	Unclassified
ADORA3	Xerophthalmia	nervous system disease	xerophthalmia	salivary gland	86.97	Y	2	Y	1	Unclassified
ADRA1A	Alzheimer Disease	nervous system disease	Alzheimer's disease	brain	93.04	Y	2.97	Y	1	G-Protein Coupled Receptors
ADRA1A	Dysuria	urinary system disease	Dysuria	urinary bladder	54.39	N	0.42	N	1	G-Protein Coupled Receptors
ADRA1A	Dysuria	urinary system disease	Dysuria	prostate	26.53	Y	8.34	N	2	G-Protein Coupled Receptors
ADRA1A	Dysuria	urinary system disease	Dysuria	rectum	12.71	N	0.49	N	3	G-Protein Coupled Receptors
ADRA1A	Glaucoma	nervous system disease	glaucoma	brain	28.13	Y	2.97	Y	1	G-Protein Coupled Receptors
ADRA1A	Glaucoma	nervous system disease	glaucoma	smooth muscle	15.29	Y	2.26	N	2	G-Protein Coupled Receptors
ADRA1A	Glaucoma	nervous system disease	glaucoma	skeletal muscle	13.18	N	0.26	N	3	G-Protein Coupled Receptors
ADRA1A	Hypertension	cardiovascular system disease	hypertension	kidney	33.3	N	0.73	N	1	G-Protein Coupled Receptors
ADRA1A	Hypertension	cardiovascular system disease	hypertension	heart	17.33	Y	3.83	N	2	G-Protein Coupled Receptors
ADRA1A	Hypertension	cardiovascular system disease	hypertension	smooth muscle	14.55	Y	2.26	N	3	G-Protein Coupled Receptors
ADRA1A	Hypotension	cardiovascular system disease	vascular disease	brain	18.22	Y	2.97	Y	1	G-Protein Coupled Receptors
ADRA1A	Hypotension	cardiovascular system disease	vascular disease	heart	16.2	Y	3.83	N	2	G-Protein Coupled Receptors
ADRA1A	Hypotension	cardiovascular system disease	vascular disease	kidney	12.14	N	0.73	N	3	G-Protein Coupled Receptors
ADRA1A	Prostatic Hyperplasia	disease of cellular proliferation	prostatic adenoma	prostate	80.37	Y	8.34	N	1	G-Protein Coupled Receptors
ADRA1A	Prostatic Hyperplasia	disease of cellular proliferation	prostatic adenoma	urinary bladder	10.52	N	0.42	N	2	G-Protein Coupled Receptors
ADRA1A	Urinary Retention	urinary system disease	urination disorder	urinary bladder	57.96	N	0.42	N	1	G-Protein Coupled Receptors
ADRA1A	Urinary Retention	urinary system disease	urination disorder	prostate	19.7	Y	8.34	N	2	G-Protein Coupled Receptors
ADRA2A	Attention Deficit Disorder with Hyperactivity	disease of mental health	attention deficit hyperactivity disorder	brain	91.19	Y	1.92	N	1	G-Protein Coupled Receptors
ADRA2A	Glaucoma	nervous system disease	glaucoma	brain	28.13	Y	1.92	N	1	G-Protein Coupled Receptors
ADRA2A	Glaucoma	nervous system disease	glaucoma	smooth muscle	15.29	Y	2.88	N	2	G-Protein Coupled Receptors
ADRA2A	Glaucoma	nervous system disease	glaucoma	skeletal muscle	13.18	N	0.26	N	3	G-Protein Coupled Receptors
ADRA2A	Hypertension	cardiovascular system disease	hypertension	kidney	33.3	Y	2.35	N	1	G-Protein Coupled Receptors
ADRA2A	Hypertension	cardiovascular system disease	hypertension	heart	17.33	N	0.78	N	2	G-Protein Coupled Receptors
ADRA2A	Hypertension	cardiovascular system disease	hypertension	smooth muscle	14.55	Y	2.88	N	3	G-Protein Coupled Receptors
ADRA2A	Opioid-Related Disorders	disease of mental health	opiate dependence	brain	51.78	Y	1.92	N	1	G-Protein Coupled Receptors
ADRA2A	Opioid-Related Disorders	disease of mental health	opiate dependence	small intestine	8.58	Y	3.89	N	2	G-Protein Coupled Receptors
ADRB1	Angina Pectoris	cardiovascular system disease	coronary artery disease	heart	72.46	Y	11.55	Y	1	G-Protein Coupled Receptors
ADRB1	Arrhythmias, Cardiac	cardiovascular system disease	heart disease	heart	89.24	Y	11.55	Y	1	G-Protein Coupled Receptors
ADRB1	Atrial Fibrillation	cardiovascular system disease	heart disease	heart	86.9	Y	11.55	Y	1	G-Protein Coupled Receptors
ADRB1	Glaucoma	nervous system disease	glaucoma	brain	28.13	Y	3.82	Y	1	G-Protein Coupled Receptors
ADRB1	Glaucoma	nervous system disease	glaucoma	smooth muscle	15.29	N	0.17	N	2	G-Protein Coupled Receptors
ADRB1	Glaucoma	nervous system disease	glaucoma	skeletal muscle	13.18	N	0.07	N	3	G-Protein Coupled Receptors
ADRB1	Heart Failure	cardiovascular system disease	congestive heart failure	heart	65.01	Y	11.55	Y	1	G-Protein Coupled Receptors
ADRB1	Heart Failure	cardiovascular system disease	congestive heart failure	skeletal muscle	10.05	N	0.07	N	2	G-Protein Coupled Receptors
ADRB1	Heart Failure	cardiovascular system disease	congestive heart failure	kidney	9.41	N	0.94	N	3	G-Protein Coupled Receptors
ADRB1	Hemangioma	disease of cellular proliferation	histiocytoid hemangioma	brain	16.47	Y	3.82	Y	1	G-Protein Coupled Receptors
ADRB1	Hemangioma	disease of cellular proliferation	histiocytoid hemangioma	skin	9.64	N	0.16	N	2	G-Protein Coupled Receptors
ADRB1	Hemangioma	disease of cellular proliferation	histiocytoid hemangioma	liver	9.07	Y	1.21	N	3	G-Protein Coupled Receptors
ADRB1	Hypertension	cardiovascular system disease	hypertension	kidney	33.3	N	0.94	N	1	G-Protein Coupled Receptors
ADRB1	Hypertension	cardiovascular system disease	hypertension	heart	17.33	Y	11.55	Y	2	G-Protein Coupled Receptors
ADRB1	Hypertension	cardiovascular system disease	hypertension	smooth muscle	14.55	N	0.17	N	3	G-Protein Coupled Receptors
ADRB1	Tachycardia	cardiovascular system disease	heart disease	heart	91.27	Y	11.55	Y	1	G-Protein Coupled Receptors
ADRB1	Tachycardia, Supraventricular	cardiovascular system disease	heart disease	heart	85.83	Y	11.55	Y	1	G-Protein Coupled Receptors
ADRB1	Tachycardia, Supraventricular	cardiovascular system disease	heart disease	esophagus	9.07	N	0.86	N	2	G-Protein Coupled Receptors
ADRB1	Ventricular Fibrillation	cardiovascular system disease	heart disease	heart	91.02	Y	11.55	Y	1	G-Protein Coupled Receptors
ADRB2	Angina Pectoris	cardiovascular system disease	coronary artery disease	heart	72.46	Y	4.96	N	1	G-Protein Coupled Receptors
ADRB2	Asthma	respiratory system disease	asthma	lung	67.67	Y	18.03	N	1	G-Protein Coupled Receptors
ADRB2	Asthma	respiratory system disease	asthma	smooth muscle	11.93	Y	3.56	N	2	G-Protein Coupled Receptors
ADRB2	Bronchitis, Chronic	respiratory system disease	bronchitis	lung	79.61	Y	18.03	N	1	G-Protein Coupled Receptors
ADRB2	Cough	respiratory system disease	cough variant asthma	lung	41.37	Y	18.03	N	1	G-Protein Coupled Receptors
ADRB2	Cough	respiratory system disease	cough variant asthma	esophagus	16.05	Y	14.69	N	2	G-Protein Coupled Receptors
ADRB2	Cough	respiratory system disease	cough variant asthma	skeletal muscle	15.67	Y	4.46	N	3	G-Protein Coupled Receptors
ADRB2	Emphysema	respiratory system disease	pulmonary emphysema	lung	65.41	Y	18.03	N	1	G-Protein Coupled Receptors
ADRB2	Heart Failure	cardiovascular system disease	congestive heart failure	heart	65.01	Y	4.96	N	1	G-Protein Coupled Receptors
ADRB2	Heart Failure	cardiovascular system disease	congestive heart failure	skeletal muscle	10.05	Y	4.46	N	2	G-Protein Coupled Receptors
ADRB2	Heart Failure	cardiovascular system disease	congestive heart failure	kidney	9.41	N	0.86	N	3	G-Protein Coupled Receptors
ADRB2	Hypertension	cardiovascular system disease	hypertension	kidney	33.3	N	0.86	N	1	G-Protein Coupled Receptors
ADRB2	Hypertension	cardiovascular system disease	hypertension	heart	17.33	Y	4.96	N	2	G-Protein Coupled Receptors
ADRB2	Hypertension	cardiovascular system disease	hypertension	smooth muscle	14.55	Y	3.56	N	3	G-Protein Coupled Receptors
ADRB2	Obstetric Labor Complications	reproductive system disease	labor complications	placenta	48.41	Y	5.43	N	1	G-Protein Coupled Receptors
ADRB2	Obstetric Labor Complications	reproductive system disease	labor complications	endometrium	8.22	Y	2.27	N	2	G-Protein Coupled Receptors
ADRB2	Pulmonary Disease, Chronic Obstructive	respiratory system disease	chronic obstructive pulmonary disease	lung	72.66	Y	18.03	N	1	G-Protein Coupled Receptors
ADRB2	Pulmonary Disease, Chronic Obstructive	respiratory system disease	chronic obstructive pulmonary disease	skeletal muscle	14.79	Y	4.46	N	2	G-Protein Coupled Receptors
ADRB3	Urinary Bladder, Overactive	urinary system disease	bladder disease	urinary bladder	77.76	Y	1.54	N	1	G-Protein Coupled Receptors
ADRB3	Urinary Bladder, Overactive	urinary system disease	bladder disease	smooth muscle	10.51	N	0.85	N	2	G-Protein Coupled Receptors
ADRB3	Urinary Incontinence	urinary system disease	urination disorder	urinary bladder	70.13	Y	1.54	N	1	G-Protein Coupled Receptors
ADRB3	Urinary Incontinence	urinary system disease	urination disorder	skeletal muscle	13.57	N	0	N	2	G-Protein Coupled Receptors
AGTR1	Acute Coronary Syndrome	cardiovascular system disease	acute myocardial infarction	heart	63.52	Y	5.7	N	1	G-Protein Coupled Receptors
AGTR1	Acute Coronary Syndrome	cardiovascular system disease	acute myocardial infarction	kidney	11.57	Y	11.97	N	2	G-Protein Coupled Receptors
AGTR1	Diabetic Nephropathies	urinary system disease	diabetic nephropathy	kidney	84.66	Y	11.97	N	1	G-Protein Coupled Receptors
AGTR1	Glucose Intolerance	disease of metabolism	glucose intolerance	pancreas	38.74	Y	1.47	N	1	G-Protein Coupled Receptors
AGTR1	Glucose Intolerance	disease of metabolism	glucose intolerance	adipose tissue	25.97	Y	31.89	N	2	G-Protein Coupled Receptors
AGTR1	Glucose Intolerance	disease of metabolism	glucose intolerance	skeletal muscle	10.74	Y	3.33	N	3	G-Protein Coupled Receptors
AGTR1	Heart Failure	cardiovascular system disease	congestive heart failure	heart	65.01	Y	5.7	N	1	G-Protein Coupled Receptors
AGTR1	Heart Failure	cardiovascular system disease	congestive heart failure	skeletal muscle	10.05	Y	3.33	N	2	G-Protein Coupled Receptors
AGTR1	Heart Failure	cardiovascular system disease	congestive heart failure	kidney	9.41	Y	11.97	N	3	G-Protein Coupled Receptors
AGTR1	Hypertension	cardiovascular system disease	hypertension	kidney	33.3	Y	11.97	N	1	G-Protein Coupled Receptors
AGTR1	Hypertension	cardiovascular system disease	hypertension	heart	17.33	Y	5.7	N	2	G-Protein Coupled Receptors
AGTR1	Hypertension	cardiovascular system disease	hypertension	smooth muscle	14.55	Y	4.53	N	3	G-Protein Coupled Receptors
AGTR1	Hypertension, Pulmonary	cardiovascular system disease	pulmonary hypertension	lung	47.18	Y	5.82	N	1	G-Protein Coupled Receptors
AGTR1	Hypertension, Pulmonary	cardiovascular system disease	pulmonary hypertension	heart	25.22	Y	5.7	N	2	G-Protein Coupled Receptors
AGTR1	Hypertension, Pulmonary	cardiovascular system disease	pulmonary hypertension	smooth muscle	19.74	Y	4.53	N	3	G-Protein Coupled Receptors
AGTR1	Myocardial Infarction	cardiovascular system disease	myocardial infarction	heart	83.94	Y	5.7	N	1	G-Protein Coupled Receptors
AKR1B1	Diabetes Complications	disease of metabolism	diabetes mellitus	kidney	38.17	Y	130.74	Y	1	Unclassified
AKR1B1	Diabetes Complications	disease of metabolism	diabetes mellitus	skin	10.32	Y	11.16	N	2	Unclassified
AKR1B1	Diabetic Neuropathies	nervous system disease	diabetic neuropathy	skin	28.38	Y	11.16	N	1	Unclassified
AKR1B1	Diabetic Neuropathies	nervous system disease	diabetic neuropathy	heart	11.26	Y	142.27	Y	2	Unclassified
AKR1B1	Diabetic Neuropathies	nervous system disease	diabetic neuropathy	skeletal muscle	11.22	Y	131.01	Y	3	Unclassified
AKR1B1	Kidney Diseases	urinary system disease	kidney disease	kidney	71.49	Y	130.74	Y	1	Unclassified
AKR1B1	Ocular Motility Disorders	nervous system disease	internuclear ophthalmoplegia	skeletal muscle	72.54	Y	131.01	Y	1	Unclassified
AKR1B1	Ocular Motility Disorders	nervous system disease	internuclear ophthalmoplegia	brain	22.56	Y	51.77	Y	2	Unclassified
ALDH1A1	Substance-Related Disorders	disease of mental health	substance-related disorder	brain	35.39	Y	38.91	N	1	Unclassified
ALDH1A1	Substance-Related Disorders	disease of mental health	substance-related disorder	liver	20.69	Y	564.03	Y	2	Unclassified
ALK	Carcinoma, Non-Small-Cell Lung	disease of cellular proliferation	non-small cell lung carcinoma	lymph node	40.29	N	0.06	N	1	Kinases
ALK	Carcinoma, Non-Small-Cell Lung	disease of cellular proliferation	non-small cell lung carcinoma	lung	39.55	N	0.06	N	2	Kinases
ALOX5	Asthma	respiratory system disease	asthma	lung	67.67	Y	73.2	Y	1	Enzymes
ALOX5	Asthma	respiratory system disease	asthma	smooth muscle	11.93	Y	21.27	Y	2	Enzymes
ALOX5	Pulmonary Disease, Chronic Obstructive	respiratory system disease	chronic obstructive pulmonary disease	lung	72.66	Y	73.2	Y	1	Enzymes
ALOX5	Pulmonary Disease, Chronic Obstructive	respiratory system disease	chronic obstructive pulmonary disease	skeletal muscle	14.79	N	0.81	N	2	Enzymes
ALPL	Hypophosphatasia	genetic disease	hypophosphatasia	kidney	29.7	Y	54.66	Y	1	Unclassified
ALPL	Hypophosphatasia	genetic disease	hypophosphatasia	liver	23.48	Y	27.13	Y	2	Unclassified
ALPL	Hypophosphatasia	genetic disease	hypophosphatasia	placenta	18.12	Y	2.55	Y	3	Unclassified
ANPEP	Mesothelioma	disease of cellular proliferation	benign mesothelioma	heart	27.94	Y	2.88	N	1	Enzymes
ANPEP	Mesothelioma	disease of cellular proliferation	benign mesothelioma	lung	22.43	Y	17.95	N	2	Enzymes
ANPEP	Mesothelioma	disease of cellular proliferation	benign mesothelioma	testis	9.25	Y	3.01	N	3	Enzymes
APOB	Hypercholesterolemia	disease of metabolism	hypercholesterolemia	liver	25.91	Y	554.85	N	1	Unclassified
APOB	Hypercholesterolemia	disease of metabolism	hypercholesterolemia	smooth muscle	18.82	N	0.22	N	2	Unclassified
APOB	Hypercholesterolemia	disease of metabolism	hypercholesterolemia	heart	8.14	Y	2.34	N	3	Unclassified
APP	Alzheimer Disease	nervous system disease	Alzheimer's disease	brain	93.04	Y	517.97	Y	1	Ligand
AR	Anemia	immune system disease	anemia	bone marrow	36.49	N	0.03	N	1	Nuclear Receptors
AR	Anemia	immune system disease	anemia	spleen	11.69	Y	1.1	N	2	Nuclear Receptors
AR	Cachexia	disease of metabolism	wasting syndrome	skeletal muscle	35.05	Y	6.15	N	1	Nuclear Receptors
AR	Cachexia	disease of metabolism	wasting syndrome	adipose tissue	26.49	Y	6.18	N	2	Nuclear Receptors
AR	Erectile Dysfunction	disease of mental health	impotence	smooth muscle	30.42	Y	12.46	N	1	Nuclear Receptors
AR	Erectile Dysfunction	disease of mental health	impotence	prostate	29.87	Y	17.05	N	2	Nuclear Receptors
AR	Erectile Dysfunction	disease of mental health	impotence	testis	11.09	Y	5.09	Y	3	Nuclear Receptors
AR	Hypogonadism	reproductive system disease	hypogonadism	testis	55.44	Y	5.09	Y	1	Nuclear Receptors
AR	Hypogonadism	reproductive system disease	hypogonadism	brain	11.16	N	0.72	N	2	Nuclear Receptors
AR	Hypogonadism	reproductive system disease	hypogonadism	ovary	9.88	Y	19.15	N	3	Nuclear Receptors
AR	Menstruation Disturbances	reproductive system disease	amenorrhea	endometrium	50.77	Y	24.21	Y	1	Nuclear Receptors
AR	Menstruation Disturbances	reproductive system disease	amenorrhea	ovary	26.19	Y	19.15	N	2	Nuclear Receptors
AR	Obstetric Labor Complications	reproductive system disease	labor complications	placenta	48.41	N	0.19	N	1	Nuclear Receptors
AR	Obstetric Labor Complications	reproductive system disease	labor complications	endometrium	8.22	Y	24.21	Y	2	Nuclear Receptors
AR	Prostatic Hyperplasia	disease of cellular proliferation	prostatic adenoma	prostate	80.37	Y	17.05	N	1	Nuclear Receptors
AR	Prostatic Hyperplasia	disease of cellular proliferation	prostatic adenoma	urinary bladder	10.52	Y	3.66	N	2	Nuclear Receptors
AR	Prostatic Neoplasms	disease of cellular proliferation	prostate cancer	prostate	71.1	Y	17.05	N	1	Nuclear Receptors
AR	Prostatic Neoplasms	disease of cellular proliferation	prostate cancer	rectum	12.91	N	0.83	N	2	Nuclear Receptors
AR	Sexual Dysfunction, Physiological	reproductive system disease	Sexual Dysfunction, Physiological	prostate	23.73	Y	17.05	N	1	Nuclear Receptors
AR	Sexual Dysfunction, Physiological	reproductive system disease	Sexual Dysfunction, Physiological	smooth muscle	23.04	Y	12.46	N	2	Nuclear Receptors
AR	Sexual Dysfunction, Physiological	reproductive system disease	Sexual Dysfunction, Physiological	testis	11.59	Y	5.09	Y	3	Nuclear Receptors
AR	Skin Diseases	integumentary system disease	skin disease	skin	50.33	Y	5.27	Y	1	Nuclear Receptors
AR	Skin Diseases	integumentary system disease	skin disease	lymph node	14.38	N	0.39	N	2	Nuclear Receptors
AR	Turner Syndrome	genetic disease	Turner syndrome	ovary	33.86	Y	19.15	N	1	Nuclear Receptors
AR	Turner Syndrome	genetic disease	Turner syndrome	testis	9.23	Y	5.09	Y	2	Nuclear Receptors
ARSB	Mucopolysaccharidosis VI	disease of metabolism	mucopolysaccharidosis VI	skin	24.12	Y	1.57	N	1	Unclassified
ARSB	Mucopolysaccharidosis VI	disease of metabolism	mucopolysaccharidosis VI	liver	16.64	Y	4.11	Y	2	Unclassified
ARSB	Mucopolysaccharidosis VI	disease of metabolism	mucopolysaccharidosis VI	heart	16.11	Y	7.35	Y	3	Unclassified
ATP1A1	Arrhythmias, Cardiac	cardiovascular system disease	heart disease	heart	89.24	Y	98.62	N	1	Transporters
ATP1A1	Drug Toxicity	disease of mental health	substance abuse	liver	50.51	Y	69.69	Y	1	Transporters
ATP1A1	Drug Toxicity	disease of mental health	substance abuse	skin	16.66	Y	144.17	N	2	Transporters
ATP1A1	Heart Failure	cardiovascular system disease	congestive heart failure	heart	65.01	Y	98.62	N	1	Transporters
ATP1A1	Heart Failure	cardiovascular system disease	congestive heart failure	skeletal muscle	10.05	Y	14.02	N	2	Transporters
ATP1A1	Heart Failure	cardiovascular system disease	congestive heart failure	kidney	9.41	Y	655.33	Y	3	Transporters
ATP1A1	Plant Poisoning	disease of mental health	substance abuse	liver	22.27	Y	69.69	Y	1	Transporters
ATP1A1	Plant Poisoning	disease of mental health	substance abuse	kidney	12.9	Y	655.33	Y	2	Transporters
ATP1A1	Plant Poisoning	disease of mental health	substance abuse	skin	8.16	Y	144.17	N	3	Transporters
ATP4A	Asthma	respiratory system disease	asthma	lung	67.67	N	0.03	N	1	Transporters
ATP4A	Asthma	respiratory system disease	asthma	smooth muscle	11.93	N	0.01	N	2	Transporters
ATP4A	Duodenal Ulcer	gastrointestinal system disease	duodenal ulcer	stomach	46.72	Y	330.68	Y	1	Transporters
ATP4A	Duodenal Ulcer	gastrointestinal system disease	duodenal ulcer	duodenum	26.65	N	0.43	N	2	Transporters
ATP4A	Duodenal Ulcer	gastrointestinal system disease	duodenal ulcer	small intestine	16.78	N	0.01	N	3	Transporters
ATP4A	Esophagitis, Peptic	gastrointestinal system disease	peptic esophagitis	esophagus	61.58	N	0.04	N	1	Transporters
ATP4A	Esophagitis, Peptic	gastrointestinal system disease	peptic esophagitis	stomach	26.35	Y	330.68	Y	2	Transporters
ATP4A	Gastritis	gastrointestinal system disease	gastritis	stomach	82.04	Y	330.68	Y	1	Transporters
ATP4A	Gastroesophageal Reflux	gastrointestinal system disease	gastroesophageal reflux disease	esophagus	63.08	N	0.04	N	1	Transporters
ATP4A	Gastroesophageal Reflux	gastrointestinal system disease	gastroesophageal reflux disease	stomach	26.38	Y	330.68	Y	2	Transporters
ATP4A	Helicobacter Infections	disease by infectious agent	Helicobacter pylori infectious disease	stomach	81.56	Y	330.68	Y	1	Transporters
ATP4A	Peptic Ulcer	gastrointestinal system disease	peptic ulcer disease	stomach	54.4	Y	330.68	Y	1	Transporters
ATP4A	Peptic Ulcer	gastrointestinal system disease	peptic ulcer disease	duodenum	15.41	N	0.43	N	2	Transporters
ATP4A	Peptic Ulcer	gastrointestinal system disease	peptic ulcer disease	small intestine	11.43	N	0.01	N	3	Transporters
ATP4A	Stomach Ulcer	gastrointestinal system disease	gastric ulcer	stomach	76.52	Y	330.68	Y	1	Transporters
ATP4A	Ulcer	gastrointestinal system disease	gastric ulcer	small intestine	30.59	N	0.01	N	1	Transporters
ATP4A	Ulcer	gastrointestinal system disease	gastric ulcer	rectum	13.61	N	0.01	N	2	Transporters
ATP4A	Ulcer	gastrointestinal system disease	gastric ulcer	esophagus	13.21	N	0.04	N	3	Transporters
ATP4A	Zollinger-Ellison Syndrome	gastrointestinal system disease	stomach disease	stomach	37.12	Y	330.68	Y	1	Transporters
ATP4A	Zollinger-Ellison Syndrome	gastrointestinal system disease	stomach disease	pancreas	21.03	Y	6.33	N	2	Transporters
ATP4A	Zollinger-Ellison Syndrome	gastrointestinal system disease	stomach disease	duodenum	14	N	0.43	N	3	Transporters
AURKA	Lymphoma, T-Cell	disease of cellular proliferation	lymphosarcoma	skin	33.97	Y	2.57	N	1	Kinases
AURKA	Lymphoma, T-Cell	disease of cellular proliferation	lymphosarcoma	lymph node	30.42	Y	18.36	N	2	Kinases
AURKA	Lymphoma, T-Cell	disease of cellular proliferation	lymphosarcoma	bone marrow	11.47	Y	9.25	N	3	Kinases
AVPR2	Diabetes Insipidus	urinary system disease	diabetes insipidus	brain	33.86	N	0.05	N	1	G-Protein Coupled Receptors
AVPR2	Diabetes Insipidus	urinary system disease	diabetes insipidus	kidney	33.32	Y	4.08	Y	2	G-Protein Coupled Receptors
AVPR2	Diabetes Insipidus	urinary system disease	diabetes insipidus	adrenal gland	8.73	N	0.21	N	3	G-Protein Coupled Receptors
AVPR2	Edema	nervous system disease	retinal edema	skin	12.96	Y	1.14	N	1	G-Protein Coupled Receptors
AVPR2	Edema	nervous system disease	retinal edema	kidney	8.46	Y	4.08	Y	2	G-Protein Coupled Receptors
AVPR2	Edema, Cardiac	cardiovascular system disease	congestive heart failure	heart	82.95	Y	2.87	N	1	G-Protein Coupled Receptors
AVPR2	Edema, Cardiac	cardiovascular system disease	congestive heart failure	kidney	8.64	Y	4.08	Y	2	G-Protein Coupled Receptors
AVPR2	Enuresis	urinary system disease	Enuresis	urinary bladder	81.01	Y	1.32	N	1	G-Protein Coupled Receptors
AVPR2	Hyponatremia	disease of metabolism	disease of metabolism	brain	30.47	N	0.05	N	1	G-Protein Coupled Receptors
AVPR2	Hyponatremia	disease of metabolism	disease of metabolism	kidney	29.58	Y	4.08	Y	2	G-Protein Coupled Receptors
AVPR2	Hyponatremia	disease of metabolism	disease of metabolism	endometrium	9.08	N	0.82	N	3	G-Protein Coupled Receptors
AVPR2	Polycystic Kidney Diseases	genetic disease	polycystic kidney disease	kidney	74.16	Y	4.08	Y	1	G-Protein Coupled Receptors
AVPR2	Polycystic Kidney Diseases	genetic disease	polycystic kidney disease	liver	9.27	N	0.05	N	2	G-Protein Coupled Receptors
AVPR2	Polyuria	urinary system disease	urination disorder	kidney	56.19	Y	4.08	Y	1	G-Protein Coupled Receptors
AVPR2	Polyuria	urinary system disease	urination disorder	urinary bladder	23.17	Y	1.32	N	2	G-Protein Coupled Receptors
AVPR2	Polyuria	urinary system disease	urination disorder	brain	11.51	N	0.05	N	3	G-Protein Coupled Receptors
AVPR2	Urinary Incontinence	urinary system disease	urination disorder	urinary bladder	70.13	Y	1.32	N	1	G-Protein Coupled Receptors
AVPR2	Urinary Incontinence	urinary system disease	urination disorder	skeletal muscle	13.57	Y	1.19	N	2	G-Protein Coupled Receptors
BACE1	Alzheimer Disease	nervous system disease	Alzheimer's disease	brain	93.04	Y	53.45	Y	1	Enzymes
BBOX1	Heart Failure	cardiovascular system disease	congestive heart failure	heart	65.01	N	0.21	N	1	Unclassified
BBOX1	Heart Failure	cardiovascular system disease	congestive heart failure	skeletal muscle	10.05	N	0.26	N	2	Unclassified
BBOX1	Heart Failure	cardiovascular system disease	congestive heart failure	kidney	9.41	Y	284.81	Y	3	Unclassified
BBOX1	Ischemia	cardiovascular system disease	ischemia	kidney	16.05	Y	284.81	Y	1	Unclassified
BBOX1	Ischemia	cardiovascular system disease	ischemia	small intestine	12.06	N	0.03	N	2	Unclassified
BBOX1	Ischemia	cardiovascular system disease	ischemia	colon	10.56	N	0.32	N	3	Unclassified
BCL2	Leukemia, Lymphoid	disease of cellular proliferation	leukemia	bone marrow	49.52	Y	4.6	N	1	Unclassified
BCL2	Leukemia, Lymphoid	disease of cellular proliferation	leukemia	lymph node	14.76	Y	18.3	N	2	Unclassified
BDKRB2	Angioedema	integumentary system disease	angioedema	skin	26.36	Y	4.41	N	1	G-Protein Coupled Receptors
BDKRB2	Angioedema	integumentary system disease	angioedema	small intestine	24.85	Y	8.03	N	2	G-Protein Coupled Receptors
BDKRB2	Angioedemas, Hereditary	integumentary system disease	hereditary angioedema	skin	27.47	Y	4.41	N	1	G-Protein Coupled Receptors
BDKRB2	Angioedemas, Hereditary	integumentary system disease	hereditary angioedema	small intestine	20.72	Y	8.03	N	2	G-Protein Coupled Receptors
BDKRB2	Angioedemas, Hereditary	integumentary system disease	hereditary angioedema	duodenum	19.57	Y	6.4	N	3	G-Protein Coupled Receptors
BRAF	Melanoma	disease of cellular proliferation	melanoma	lymph node	37.39	Y	10.67	Y	1	Kinases
BRAF	Melanoma	disease of cellular proliferation	melanoma	skin	25.41	Y	9.3	Y	2	Kinases
BTK	Leukemia, Lymphoid	disease of cellular proliferation	leukemia	bone marrow	49.52	Y	27.42	Y	1	Kinases
BTK	Leukemia, Lymphoid	disease of cellular proliferation	leukemia	lymph node	14.76	Y	71.63	Y	2	Kinases
BTK	Lymphoma, B-Cell	disease of cellular proliferation	lymphosarcoma	lymph node	30.58	Y	71.63	Y	1	Kinases
BTK	Lymphoma, B-Cell	disease of cellular proliferation	lymphosarcoma	bone marrow	16.62	Y	27.42	Y	2	Kinases
BTK	Lymphoma, Non-Hodgkin	disease of cellular proliferation	lymphosarcoma	lymph node	31.5	Y	71.63	Y	1	Kinases
BTK	Lymphoma, Non-Hodgkin	disease of cellular proliferation	lymphosarcoma	bone marrow	16.42	Y	27.42	Y	2	Kinases
BTK	Lymphoma, Non-Hodgkin	disease of cellular proliferation	lymphosarcoma	skin	8.74	Y	4.44	N	3	Kinases
BTK	Waldenstrom Macroglobulinemia	disease of metabolism	macroglobulinemia	bone marrow	41.75	Y	27.42	Y	1	Kinases
BTK	Waldenstrom Macroglobulinemia	disease of metabolism	macroglobulinemia	lymph node	17.95	Y	71.63	Y	2	Kinases
C5	Hemolytic-Uremic Syndrome	immune system disease	hemolytic-uremic syndrome	kidney	64.79	Y	4.22	Y	1	Unclassified
C5	Myasthenia Gravis	nervous system disease	myasthenia gravis	skeletal muscle	47.14	N	0.11	N	1	Unclassified
C5	Myasthenia Gravis	nervous system disease	myasthenia gravis	lymph node	10.79	Y	2.52	N	2	Unclassified
C5	Optic Neuritis	nervous system disease	optic neuritis	brain	69.23	Y	2.46	N	1	Unclassified
CA2	Glaucoma	nervous system disease	glaucoma	brain	28.13	Y	71.18	Y	1	Enzymes
CA2	Glaucoma	nervous system disease	glaucoma	smooth muscle	15.29	Y	29.16	N	2	Enzymes
CA2	Glaucoma	nervous system disease	glaucoma	skeletal muscle	13.18	Y	21.13	N	3	Enzymes
CA2	Hypertension	cardiovascular system disease	hypertension	kidney	33.3	Y	198.62	Y	1	Enzymes
CA2	Hypertension	cardiovascular system disease	hypertension	heart	17.33	Y	6.77	N	2	Enzymes
CA2	Hypertension	cardiovascular system disease	hypertension	smooth muscle	14.55	Y	29.16	N	3	Enzymes
CA2	Ocular Motility Disorders	nervous system disease	internuclear ophthalmoplegia	skeletal muscle	72.54	Y	21.13	N	1	Enzymes
CA2	Ocular Motility Disorders	nervous system disease	internuclear ophthalmoplegia	brain	22.56	Y	71.18	Y	2	Enzymes
CACNA1B	Neuralgia	nervous system disease	peripheral nervous system disease	brain	33.83	Y	8.83	Y	1	Transporters
CACNA1B	Neuralgia	nervous system disease	peripheral nervous system disease	skeletal muscle	20.11	N	0.01	N	2	Transporters
CACNA1B	Neuralgia	nervous system disease	peripheral nervous system disease	skin	19.74	N	0.04	N	3	Transporters
CACNA1B	Pain	nervous system disease	Pain	skeletal muscle	19.4	N	0.01	N	1	Transporters
CACNA1B	Pain	nervous system disease	Pain	brain	14.44	Y	8.83	Y	2	Transporters
CACNA1B	Pain	nervous system disease	Pain	heart	8.68	N	0.14	N	3	Transporters
CACNA1B	Pain, Postoperative	nervous system disease	Pain, Postoperative	skeletal muscle	21.66	N	0.01	N	1	Transporters
CACNA1B	Pain, Postoperative	nervous system disease	Pain, Postoperative	rectum	8.96	N	0.31	N	2	Transporters
CACNA1B	Pain, Postoperative	nervous system disease	Pain, Postoperative	tonsil	8.76	N	0.01	Y	3	Transporters
CACNA1C	Angina Pectoris	cardiovascular system disease	coronary artery disease	heart	72.46	Y	30.7	Y	1	Transporters
CACNA1C	Angina, Unstable	cardiovascular system disease	intermediate coronary syndrome	heart	74.64	Y	30.7	Y	1	Transporters
CACNA1C	Angina, Unstable	cardiovascular system disease	intermediate coronary syndrome	smooth muscle	12.15	Y	22.5	Y	2	Transporters
CACNA1C	Atherosclerosis	cardiovascular system disease	atherosclerosis	smooth muscle	48.86	Y	22.5	Y	1	Transporters
CACNA1C	Atherosclerosis	cardiovascular system disease	atherosclerosis	adipose tissue	13.81	Y	3.18	N	2	Transporters
CACNA1C	Atherosclerosis	cardiovascular system disease	atherosclerosis	liver	8.6	N	0.31	N	3	Transporters
CACNA1C	Atrial Fibrillation	cardiovascular system disease	heart disease	heart	86.9	Y	30.7	Y	1	Transporters
CACNA1C	Brain Ischemia	cardiovascular system disease	brain ischemia	brain	85.26	Y	6.03	Y	1	Transporters
CACNA1C	Cardiomyopathies	cardiovascular system disease	secondary cardiomyopathy	heart	84.53	Y	30.7	Y	1	Transporters
CACNA1C	Gastritis	gastrointestinal system disease	gastritis	stomach	82.04	Y	2.97	N	1	Transporters
CACNA1C	Heart Failure	cardiovascular system disease	congestive heart failure	heart	65.01	Y	30.7	Y	1	Transporters
CACNA1C	Heart Failure	cardiovascular system disease	congestive heart failure	skeletal muscle	10.05	N	0.86	N	2	Transporters
CACNA1C	Heart Failure	cardiovascular system disease	congestive heart failure	kidney	9.41	Y	1.9	Y	3	Transporters
CACNA1C	Hypertension	cardiovascular system disease	hypertension	kidney	33.3	Y	1.9	Y	1	Transporters
CACNA1C	Hypertension	cardiovascular system disease	hypertension	heart	17.33	Y	30.7	Y	2	Transporters
CACNA1C	Hypertension	cardiovascular system disease	hypertension	smooth muscle	14.55	Y	22.5	Y	3	Transporters
CACNA1C	Irritable Bowel Syndrome	syndrome	irritable bowel syndrome	colon	38.79	Y	4.18	Y	1	Transporters
CACNA1C	Irritable Bowel Syndrome	syndrome	irritable bowel syndrome	rectum	30.7	Y	3.31	N	2	Transporters
CACNA1C	Irritable Bowel Syndrome	syndrome	irritable bowel syndrome	small intestine	13.1	Y	1.43	N	3	Transporters
CACNA1C	Pain	nervous system disease	Pain	skeletal muscle	19.4	N	0.86	N	1	Transporters
CACNA1C	Pain	nervous system disease	Pain	brain	14.44	Y	6.03	Y	2	Transporters
CACNA1C	Pain	nervous system disease	Pain	heart	8.68	Y	30.7	Y	3	Transporters
CACNA1C	Peripheral Vascular Diseases	cardiovascular system disease	peripheral vascular disease	skin	23.93	N	0.87	N	1	Transporters
CACNA1C	Peripheral Vascular Diseases	cardiovascular system disease	peripheral vascular disease	skeletal muscle	10.55	N	0.86	N	2	Transporters
CACNA1C	Raynaud Disease	cardiovascular system disease	Raynaud disease	skin	51.19	N	0.87	N	1	Transporters
CACNA1C	Raynaud Disease	cardiovascular system disease	Raynaud disease	esophagus	13.02	Y	4.7	Y	2	Transporters
CACNA1C	Raynaud Disease	cardiovascular system disease	Raynaud disease	smooth muscle	8.13	Y	22.5	Y	3	Transporters
CACNA1C	Subarachnoid Hemorrhage	cardiovascular system disease	cerebrovascular disease	brain	61.82	Y	6.03	Y	1	Transporters
CACNA1C	Subarachnoid Hemorrhage	cardiovascular system disease	cerebrovascular disease	smooth muscle	23.2	Y	22.5	Y	2	Transporters
CACNA1C	Tachycardia, Supraventricular	cardiovascular system disease	heart disease	heart	85.83	Y	30.7	Y	1	Transporters
CACNA1C	Tachycardia, Supraventricular	cardiovascular system disease	heart disease	esophagus	9.07	Y	4.7	Y	2	Transporters
CACNA1G	Hemiplegia	nervous system disease	hemiplegia	brain	55.9	Y	5.03	Y	1	Transporters
CACNA1G	Hemiplegia	nervous system disease	hemiplegia	skeletal muscle	29.96	N	0.03	Y	2	Transporters
CACNA1G	Migraine Disorders	nervous system disease	migraine	brain	61.81	Y	5.03	Y	1	Transporters
CACNA1G	Migraine Disorders	nervous system disease	migraine	skeletal muscle	11.01	N	0.03	Y	2	Transporters
CACNA1G	Vertigo	nervous system disease	central nervous system origin vertigo	brain	65.17	Y	5.03	Y	1	Transporters
CACNA1G	Vertigo	nervous system disease	central nervous system origin vertigo	skeletal muscle	18.3	N	0.03	Y	2	Transporters
CACNA2D1	Anxiety Disorders	disease of mental health	anxiety disorder	brain	80.05	Y	22.27	N	1	Transporters
CACNA2D1	Diabetic Neuropathies	nervous system disease	diabetic neuropathy	skin	28.38	Y	4.44	N	1	Transporters
CACNA2D1	Diabetic Neuropathies	nervous system disease	diabetic neuropathy	heart	11.26	Y	28.02	N	2	Transporters
CACNA2D1	Diabetic Neuropathies	nervous system disease	diabetic neuropathy	skeletal muscle	11.22	Y	32.32	Y	3	Transporters
CACNA2D1	Epilepsies, Partial	nervous system disease	focal epilepsy	brain	96.85	Y	22.27	N	1	Transporters
CACNA2D1	Epilepsy	nervous system disease	epilepsy syndrome	brain	88.27	Y	22.27	N	1	Transporters
CACNA2D1	Epilepsy, Tonic-Clonic	nervous system disease	epilepsy with generalized tonic-clonic seizures	brain	70.32	Y	22.27	N	1	Transporters
CACNA2D1	Fibromyalgia	musculoskeletal system disease	fibromyalgia	skeletal muscle	41.8	Y	32.32	Y	1	Transporters
CACNA2D1	Fibromyalgia	musculoskeletal system disease	fibromyalgia	brain	27.79	Y	22.27	N	2	Transporters
CACNA2D1	Fibromyalgia	musculoskeletal system disease	fibromyalgia	skin	14.55	Y	4.44	N	3	Transporters
CACNA2D1	Neuralgia	nervous system disease	peripheral nervous system disease	brain	33.83	Y	22.27	N	1	Transporters
CACNA2D1	Neuralgia	nervous system disease	peripheral nervous system disease	skeletal muscle	20.11	Y	32.32	Y	2	Transporters
CACNA2D1	Neuralgia	nervous system disease	peripheral nervous system disease	skin	19.74	Y	4.44	N	3	Transporters
CACNA2D1	Neuralgia, Postherpetic	nervous system disease	peripheral nervous system disease	skin	71.08	Y	4.44	N	1	Transporters
CACNA2D1	Neuralgia, Postherpetic	nervous system disease	peripheral nervous system disease	brain	17.53	Y	22.27	N	2	Transporters
CACNA2D1	Pain, Postoperative	nervous system disease	Pain, Postoperative	skeletal muscle	21.66	Y	32.32	Y	1	Transporters
CACNA2D1	Pain, Postoperative	nervous system disease	Pain, Postoperative	rectum	8.96	Y	5.49	N	2	Transporters
CACNA2D1	Pain, Postoperative	nervous system disease	Pain, Postoperative	tonsil	8.76	Y	3.69	N	3	Transporters
CACNA2D1	Phobic Disorders	disease of mental health	phobic disorder	brain	70.2	Y	22.27	N	1	Transporters
CACNA2D1	Restless Legs Syndrome	nervous system disease	restless legs syndrome	brain	59.22	Y	22.27	N	1	Transporters
CACNA2D1	Restless Legs Syndrome	nervous system disease	restless legs syndrome	skeletal muscle	22.59	Y	32.32	Y	2	Transporters
CALCA	Hypercalcemia	disease of metabolism	hypercalcemia	kidney	29.4	Y	7.95	N	1	Ligand
CALCA	Hypercalcemia	disease of metabolism	hypercalcemia	thyroid	15.12	Y	75.21	N	2	Ligand
CALCA	Hypercalcemia	disease of metabolism	hypercalcemia	bone marrow	9.57	N	0	N	3	Ligand
CALCA	Osteitis Deformans	musculoskeletal system disease	Paget's disease of bone	bone marrow	29.97	N	0	N	1	Ligand
CALCA	Osteitis Deformans	musculoskeletal system disease	Paget's disease of bone	skeletal muscle	11.66	N	0	N	2	Ligand
CALCA	Osteitis Deformans	musculoskeletal system disease	Paget's disease of bone	kidney	10.11	Y	7.95	N	3	Ligand
CALCA	Osteoporosis	musculoskeletal system disease	osteoporosis	bone marrow	21.67	N	0	N	1	Ligand
CALCA	Osteoporosis	musculoskeletal system disease	osteoporosis	adipose tissue	12.5	N	0.79	N	2	Ligand
CALCA	Osteoporosis	musculoskeletal system disease	osteoporosis	skeletal muscle	10.94	N	0	N	3	Ligand
CALCR	Diabetes Mellitus, Type 1	disease of metabolism	type 1 diabetes mellitus	pancreas	55.93	N	0.04	N	1	G-Protein Coupled Receptors
CALCR	Diabetes Mellitus, Type 2	disease of metabolism	type 2 diabetes mellitus	pancreas	35.75	N	0.04	N	1	G-Protein Coupled Receptors
CALCR	Diabetes Mellitus, Type 2	disease of metabolism	type 2 diabetes mellitus	adipose tissue	19.27	N	0.12	N	2	G-Protein Coupled Receptors
CALCR	Diabetes Mellitus, Type 2	disease of metabolism	type 2 diabetes mellitus	skeletal muscle	8.55	N	0.55	N	3	G-Protein Coupled Receptors
CALCR	Hypercalcemia	disease of metabolism	hypercalcemia	kidney	29.4	Y	1.79	Y	1	G-Protein Coupled Receptors
CALCR	Hypercalcemia	disease of metabolism	hypercalcemia	thyroid	15.12	N	0.04	Y	2	G-Protein Coupled Receptors
CALCR	Hypercalcemia	disease of metabolism	hypercalcemia	bone marrow	9.57	N	0	N	3	G-Protein Coupled Receptors
CALCR	Osteitis Deformans	musculoskeletal system disease	Paget's disease of bone	bone marrow	29.97	N	0	N	1	G-Protein Coupled Receptors
CALCR	Osteitis Deformans	musculoskeletal system disease	Paget's disease of bone	skeletal muscle	11.66	N	0.55	N	2	G-Protein Coupled Receptors
CALCR	Osteitis Deformans	musculoskeletal system disease	Paget's disease of bone	kidney	10.11	Y	1.79	Y	3	G-Protein Coupled Receptors
CALCR	Osteoporosis	musculoskeletal system disease	osteoporosis	bone marrow	21.67	N	0	N	1	G-Protein Coupled Receptors
CALCR	Osteoporosis	musculoskeletal system disease	osteoporosis	adipose tissue	12.5	N	0.12	N	2	G-Protein Coupled Receptors
CALCR	Osteoporosis	musculoskeletal system disease	osteoporosis	skeletal muscle	10.94	N	0.55	N	3	G-Protein Coupled Receptors
CASP8	Liver Cirrhosis	gastrointestinal system disease	liver cirrhosis	liver	52.6	Y	9.7	Y	1	Enzymes
CASR	Hypercalcemia	disease of metabolism	hypercalcemia	kidney	29.4	Y	21.1	Y	1	G-Protein Coupled Receptors
CASR	Hypercalcemia	disease of metabolism	hypercalcemia	thyroid	15.12	N	0.11	N	2	G-Protein Coupled Receptors
CASR	Hypercalcemia	disease of metabolism	hypercalcemia	bone marrow	9.57	N	0.02	N	3	G-Protein Coupled Receptors
CASR	Hyperparathyroidism	endocrine system disease	hyperparathyroidism	thyroid	31.24	N	0.11	N	1	G-Protein Coupled Receptors
CASR	Hyperparathyroidism	endocrine system disease	hyperparathyroidism	kidney	27.86	Y	21.1	Y	2	G-Protein Coupled Receptors
CCKAR	Dyspepsia	gastrointestinal system disease	dyspepsia	stomach	52.58	Y	11.12	Y	1	G-Protein Coupled Receptors
CCKAR	Dyspepsia	gastrointestinal system disease	dyspepsia	duodenum	19.07	Y	1.04	Y	2	G-Protein Coupled Receptors
CCKAR	Dyspepsia	gastrointestinal system disease	dyspepsia	small intestine	11.83	N	0.01	Y	3	G-Protein Coupled Receptors
CCKAR	Gastroesophageal Reflux	gastrointestinal system disease	gastroesophageal reflux disease	esophagus	63.08	N	0	N	1	G-Protein Coupled Receptors
CCKAR	Gastroesophageal Reflux	gastrointestinal system disease	gastroesophageal reflux disease	stomach	26.38	Y	11.12	Y	2	G-Protein Coupled Receptors
CCKAR	Irritable Bowel Syndrome	syndrome	irritable bowel syndrome	colon	38.79	N	0.06	Y	1	G-Protein Coupled Receptors
CCKAR	Irritable Bowel Syndrome	syndrome	irritable bowel syndrome	rectum	30.7	N	0.02	Y	2	G-Protein Coupled Receptors
CCKAR	Irritable Bowel Syndrome	syndrome	irritable bowel syndrome	small intestine	13.1	N	0.01	Y	3	G-Protein Coupled Receptors
CCKAR	Pain	nervous system disease	Pain	skeletal muscle	19.4	N	0	N	1	G-Protein Coupled Receptors
CCKAR	Pain	nervous system disease	Pain	brain	14.44	N	0.13	Y	2	G-Protein Coupled Receptors
CCKAR	Pain	nervous system disease	Pain	heart	8.68	N	0.05	N	3	G-Protein Coupled Receptors
CCKBR	Duodenal Ulcer	gastrointestinal system disease	duodenal ulcer	stomach	46.72	Y	14.06	Y	1	G-Protein Coupled Receptors
CCKBR	Duodenal Ulcer	gastrointestinal system disease	duodenal ulcer	duodenum	26.65	N	0.14	Y	2	G-Protein Coupled Receptors
CCKBR	Duodenal Ulcer	gastrointestinal system disease	duodenal ulcer	small intestine	16.78	N	0.03	Y	3	G-Protein Coupled Receptors
CCKBR	Gastritis	gastrointestinal system disease	gastritis	stomach	82.04	Y	14.06	Y	1	G-Protein Coupled Receptors
CCKBR	Stomach Ulcer	gastrointestinal system disease	gastric ulcer	stomach	76.52	Y	14.06	Y	1	G-Protein Coupled Receptors
CCR4	Lymphoma, T-Cell	disease of cellular proliferation	lymphosarcoma	skin	33.97	Y	1.32	N	1	G-Protein Coupled Receptors
CCR4	Lymphoma, T-Cell	disease of cellular proliferation	lymphosarcoma	lymph node	30.42	Y	6.74	N	2	G-Protein Coupled Receptors
CCR4	Lymphoma, T-Cell	disease of cellular proliferation	lymphosarcoma	bone marrow	11.47	N	0.59	N	3	G-Protein Coupled Receptors
CCR5	HIV Infections	disease by infectious agent	Human immunodeficiency virus infectious disease	lymph node	14.11	Y	14	N	1	G-Protein Coupled Receptors
CCR5	HIV Infections	disease by infectious agent	Human immunodeficiency virus infectious disease	brain	9.85	Y	1.24	N	2	G-Protein Coupled Receptors
CCR5	HIV Infections	disease by infectious agent	Human immunodeficiency virus infectious disease	adipose tissue	8.2	Y	1.69	N	3	G-Protein Coupled Receptors
CCR9	Crohn Disease	gastrointestinal system disease	Crohn's disease	small intestine	32.74	Y	5.17	Y	1	G-Protein Coupled Receptors
CCR9	Crohn Disease	gastrointestinal system disease	Crohn's disease	colon	29.7	N	0.25	Y	2	G-Protein Coupled Receptors
CCR9	Crohn Disease	gastrointestinal system disease	Crohn's disease	rectum	12.89	N	0.28	Y	3	G-Protein Coupled Receptors
CD19	Leukemia, Lymphoid	disease of cellular proliferation	leukemia	bone marrow	49.52	Y	6.77	Y	1	StructuralAndAdhesion Proteins
CD19	Leukemia, Lymphoid	disease of cellular proliferation	leukemia	lymph node	14.76	Y	87.62	Y	2	StructuralAndAdhesion Proteins
CD2	Psoriasis	integumentary system disease	psoriasis	skin	80.74	Y	2.92	N	1	StructuralAndAdhesion Proteins
CD22	Leukemia, Lymphoid	disease of cellular proliferation	leukemia	bone marrow	49.52	Y	12.79	N	1	StructuralAndAdhesion Proteins
CD22	Leukemia, Lymphoid	disease of cellular proliferation	leukemia	lymph node	14.76	Y	267.91	Y	2	StructuralAndAdhesion Proteins
CD22	Lupus Erythematosus, Systemic	immune system disease	systemic lupus erythematosus	kidney	31.45	N	0.93	N	1	StructuralAndAdhesion Proteins
CD22	Lupus Erythematosus, Systemic	immune system disease	systemic lupus erythematosus	skin	13.45	N	0.28	N	2	StructuralAndAdhesion Proteins
CD22	Lupus Erythematosus, Systemic	immune system disease	systemic lupus erythematosus	spleen	10.81	Y	145.66	Y	3	StructuralAndAdhesion Proteins
CD22	Lymphoma, B-Cell	disease of cellular proliferation	lymphosarcoma	lymph node	30.58	Y	267.91	Y	1	StructuralAndAdhesion Proteins
CD22	Lymphoma, B-Cell	disease of cellular proliferation	lymphosarcoma	bone marrow	16.62	Y	12.79	N	2	StructuralAndAdhesion Proteins
CD274	Carcinoma, Non-Small-Cell Lung	disease of cellular proliferation	non-small cell lung carcinoma	lymph node	40.29	Y	8.05	N	1	Unclassified
CD274	Carcinoma, Non-Small-Cell Lung	disease of cellular proliferation	non-small cell lung carcinoma	lung	39.55	Y	8.05	Y	2	Unclassified
CD33	Leukemia, Myeloid, Acute	disease of cellular proliferation	acute myeloid leukemia	bone marrow	73.9	Y	25.36	Y	1	StructuralAndAdhesion Proteins
CD3E	Diabetes Mellitus, Type 1	disease of metabolism	type 1 diabetes mellitus	pancreas	55.93	N	0.74	N	1	Unclassified Receptors
CD44	Acne Vulgaris	integumentary system disease	acne	skin	84.2	Y	429.81	Y	1	StructuralAndAdhesion Proteins
CD44	Arthritis	musculoskeletal system disease	arthritis	lymph node	10.05	Y	111.6	Y	1	StructuralAndAdhesion Proteins
CD44	Arthritis	musculoskeletal system disease	arthritis	bone marrow	9.44	Y	231.56	Y	2	StructuralAndAdhesion Proteins
CD44	Arthritis	musculoskeletal system disease	arthritis	spleen	8.83	Y	71.82	Y	3	StructuralAndAdhesion Proteins
CD44	Fasciitis, Plantar	musculoskeletal system disease	plantar fasciitis	skeletal muscle	89.35	Y	8.03	N	1	StructuralAndAdhesion Proteins
CD44	Fasciitis, Plantar	musculoskeletal system disease	plantar fasciitis	adipose tissue	10.65	Y	104.78	N	2	StructuralAndAdhesion Proteins
CD44	Osteoarthritis	musculoskeletal system disease	osteoarthritis	skeletal muscle	43.64	Y	8.03	N	1	StructuralAndAdhesion Proteins
CD44	Osteoarthritis	musculoskeletal system disease	osteoarthritis	bone marrow	22.68	Y	231.56	Y	2	StructuralAndAdhesion Proteins
CD44	Osteoarthritis	musculoskeletal system disease	osteoarthritis	adipose tissue	10.8	Y	104.78	N	3	StructuralAndAdhesion Proteins
CD44	Pressure Ulcer	integumentary system disease	decubitus ulcer	skin	65.09	Y	429.81	Y	1	StructuralAndAdhesion Proteins
CD44	Pressure Ulcer	integumentary system disease	decubitus ulcer	skeletal muscle	19.28	Y	8.03	N	2	StructuralAndAdhesion Proteins
CD44	Tendinopathy	musculoskeletal system disease	tendinitis	skeletal muscle	89.09	Y	8.03	N	1	StructuralAndAdhesion Proteins
CD44	Tennis Elbow	musculoskeletal system disease	epicondylitis	skeletal muscle	94.09	Y	8.03	N	1	StructuralAndAdhesion Proteins
CD44	Xerophthalmia	nervous system disease	xerophthalmia	salivary gland	86.97	Y	385.25	Y	1	StructuralAndAdhesion Proteins
CD52	Leukemia, Lymphoid	disease of cellular proliferation	leukemia	bone marrow	49.52	Y	137.5	N	1	StructuralAndAdhesion Proteins
CD52	Leukemia, Lymphoid	disease of cellular proliferation	leukemia	lymph node	14.76	Y	696.84	N	2	StructuralAndAdhesion Proteins
CD52	Multiple Sclerosis, Relapsing-Remitting	nervous system disease	relapsing-remitting multiple sclerosis	brain	81.31	Y	5.54	N	1	StructuralAndAdhesion Proteins
CD6	Psoriasis	integumentary system disease	psoriasis	skin	80.74	Y	1.53	N	1	StructuralAndAdhesion Proteins
CDH5	Thyroid Neoplasms	disease of cellular proliferation	thyroid carcinoma	thyroid	78.07	Y	26.57	N	1	Unclassified
CDH5	Thyroid Neoplasms	disease of cellular proliferation	thyroid carcinoma	lymph node	11.57	Y	11.7	Y	2	Unclassified
CEL	Malabsorption Syndromes	syndrome	malabsorption syndrome	small intestine	51.81	Y	5.57	N	1	Enzymes
CEL	Malabsorption Syndromes	syndrome	malabsorption syndrome	duodenum	22.05	Y	12.58	N	2	Enzymes
CETP	Atherosclerosis	cardiovascular system disease	atherosclerosis	smooth muscle	48.86	N	0.86	N	1	Enzymes
CETP	Atherosclerosis	cardiovascular system disease	atherosclerosis	adipose tissue	13.81	Y	27.1	N	2	Enzymes
CETP	Atherosclerosis	cardiovascular system disease	atherosclerosis	liver	8.6	Y	17.86	N	3	Enzymes
CETP	Hypercholesterolemia	disease of metabolism	hypercholesterolemia	liver	25.91	Y	17.86	N	1	Enzymes
CETP	Hypercholesterolemia	disease of metabolism	hypercholesterolemia	smooth muscle	18.82	N	0.86	N	2	Enzymes
CETP	Hypercholesterolemia	disease of metabolism	hypercholesterolemia	heart	8.14	N	0.39	N	3	Enzymes
CETP	Hyperlipidemias	disease of metabolism	familial hyperlipidemia	liver	27.07	Y	17.86	N	1	Enzymes
CETP	Hyperlipidemias	disease of metabolism	familial hyperlipidemia	adipose tissue	15.29	Y	27.1	N	2	Enzymes
CETP	Hyperlipidemias	disease of metabolism	familial hyperlipidemia	smooth muscle	12.81	N	0.86	N	3	Enzymes
CFTR	Cystic Fibrosis	genetic disease	cystic fibrosis	lung	33.14	Y	7.46	N	1	Transporters
CFTR	Cystic Fibrosis	genetic disease	cystic fibrosis	pancreas	14.87	Y	90.03	Y	2	Transporters
CFTR	Diarrhea	gastrointestinal system disease	diarrhea	small intestine	37.31	Y	19.49	N	1	Transporters
CFTR	Diarrhea	gastrointestinal system disease	diarrhea	colon	22.14	Y	43.96	N	2	Transporters
CFTR	Diarrhea	gastrointestinal system disease	diarrhea	duodenum	10.91	Y	38.21	Y	3	Transporters
CHRM1	Gastritis	gastrointestinal system disease	gastritis	stomach	82.04	N	0.93	N	1	G-Protein Coupled Receptors
CHRM1	Peptic Ulcer	gastrointestinal system disease	peptic ulcer disease	stomach	54.4	N	0.93	N	1	G-Protein Coupled Receptors
CHRM1	Peptic Ulcer	gastrointestinal system disease	peptic ulcer disease	duodenum	15.41	N	0.36	N	2	G-Protein Coupled Receptors
CHRM1	Peptic Ulcer	gastrointestinal system disease	peptic ulcer disease	small intestine	11.43	N	0.58	N	3	G-Protein Coupled Receptors
CHRM1	Sjogren's Syndrome	immune system disease	Sjogren's syndrome	salivary gland	79.04	Y	18.19	N	1	G-Protein Coupled Receptors
CHRM3	Asthma	respiratory system disease	asthma	lung	67.67	Y	1.53	Y	1	G-Protein Coupled Receptors
CHRM3	Asthma	respiratory system disease	asthma	smooth muscle	11.93	Y	9.02	Y	2	G-Protein Coupled Receptors
CHRM3	Bronchitis, Chronic	respiratory system disease	bronchitis	lung	79.61	Y	1.53	Y	1	G-Protein Coupled Receptors
CHRM3	Cystic Fibrosis	genetic disease	cystic fibrosis	lung	33.14	Y	1.53	Y	1	G-Protein Coupled Receptors
CHRM3	Cystic Fibrosis	genetic disease	cystic fibrosis	pancreas	14.87	Y	9.97	Y	2	G-Protein Coupled Receptors
CHRM3	Emphysema	respiratory system disease	pulmonary emphysema	lung	65.41	Y	1.53	Y	1	G-Protein Coupled Receptors
CHRM3	Glaucoma	nervous system disease	glaucoma	brain	28.13	Y	12.26	Y	1	G-Protein Coupled Receptors
CHRM3	Glaucoma	nervous system disease	glaucoma	smooth muscle	15.29	Y	9.02	Y	2	G-Protein Coupled Receptors
CHRM3	Glaucoma	nervous system disease	glaucoma	skeletal muscle	13.18	N	0.07	Y	3	G-Protein Coupled Receptors
CHRM3	Keratoconjunctivitis	nervous system disease	keratoconjunctivitis	salivary gland	71.41	Y	21.72	N	1	G-Protein Coupled Receptors
CHRM3	Peptic Ulcer	gastrointestinal system disease	peptic ulcer disease	stomach	54.4	Y	4.62	Y	1	G-Protein Coupled Receptors
CHRM3	Peptic Ulcer	gastrointestinal system disease	peptic ulcer disease	duodenum	15.41	Y	1.27	Y	2	G-Protein Coupled Receptors
CHRM3	Peptic Ulcer	gastrointestinal system disease	peptic ulcer disease	small intestine	11.43	Y	1.94	Y	3	G-Protein Coupled Receptors
CHRM3	Prostatic Hyperplasia	disease of cellular proliferation	prostatic adenoma	prostate	80.37	Y	1.69	Y	1	G-Protein Coupled Receptors
CHRM3	Prostatic Hyperplasia	disease of cellular proliferation	prostatic adenoma	urinary bladder	10.52	Y	6.66	N	2	G-Protein Coupled Receptors
CHRM3	Pulmonary Disease, Chronic Obstructive	respiratory system disease	chronic obstructive pulmonary disease	lung	72.66	Y	1.53	Y	1	G-Protein Coupled Receptors
CHRM3	Pulmonary Disease, Chronic Obstructive	respiratory system disease	chronic obstructive pulmonary disease	skeletal muscle	14.79	N	0.07	Y	2	G-Protein Coupled Receptors
CHRM3	Sialorrhea	gastrointestinal system disease	salivary gland disease	salivary gland	95.71	Y	21.72	N	1	G-Protein Coupled Receptors
CHRM3	Urinary Bladder, Neurogenic	urinary system disease	neurogenic bladder	urinary bladder	73.99	Y	6.66	N	1	G-Protein Coupled Receptors
CHRM3	Urinary Bladder, Overactive	urinary system disease	bladder disease	urinary bladder	77.76	Y	6.66	N	1	G-Protein Coupled Receptors
CHRM3	Urinary Bladder, Overactive	urinary system disease	bladder disease	smooth muscle	10.51	Y	9.02	Y	2	G-Protein Coupled Receptors
CHRM3	Urinary Incontinence	urinary system disease	urination disorder	urinary bladder	70.13	Y	6.66	N	1	G-Protein Coupled Receptors
CHRM3	Urinary Incontinence	urinary system disease	urination disorder	skeletal muscle	13.57	N	0.07	Y	2	G-Protein Coupled Receptors
CHRM3	Xerophthalmia	nervous system disease	xerophthalmia	salivary gland	86.97	Y	21.72	N	1	G-Protein Coupled Receptors
CHRM3	Xerostomia	gastrointestinal system disease	salivary gland disease	salivary gland	82.23	Y	21.72	N	1	G-Protein Coupled Receptors
CHRM4	Cataract	nervous system disease	cataract	brain	15.74	Y	3.35	Y	1	G-Protein Coupled Receptors
CHRM4	Cataract	nervous system disease	cataract	liver	14.31	N	0.01	N	2	G-Protein Coupled Receptors
CHRM4	Cataract	nervous system disease	cataract	skin	12.38	N	0.58	N	3	G-Protein Coupled Receptors
CHRM4	Ocular Motility Disorders	nervous system disease	internuclear ophthalmoplegia	skeletal muscle	72.54	N	0	Y	1	G-Protein Coupled Receptors
CHRM4	Ocular Motility Disorders	nervous system disease	internuclear ophthalmoplegia	brain	22.56	Y	3.35	Y	2	G-Protein Coupled Receptors
CHRNA7	Alzheimer Disease	nervous system disease	Alzheimer's disease	brain	93.04	Y	2.03	N	1	Ligand_gated_ion_channel Receptors
CHRNA7	Schizophrenia	disease of mental health	schizophrenia	brain	87.81	Y	2.03	N	1	Ligand_gated_ion_channel Receptors
CLCA1	Eye Diseases	nervous system disease	eye disease	skeletal muscle	25.41	N	0	N	1	Unclassified
CLCA1	Eye Diseases	nervous system disease	eye disease	brain	17.14	N	0.12	N	2	Unclassified
CLCA1	Eye Diseases	nervous system disease	eye disease	salivary gland	16.26	N	0	N	3	Unclassified
CLCA1	Pneumonia	respiratory system disease	pneumonia	lung	74.27	N	0	N	1	Unclassified
CLCN2	Constipation	gastrointestinal system disease	constipation	rectum	46.38	Y	12.91	Y	1	Transporters
CLCN2	Constipation	gastrointestinal system disease	constipation	colon	34.53	Y	15.7	Y	2	Transporters
CLCN2	Gastrointestinal Diseases	gastrointestinal system disease	gastrointestinal system disease	stomach	19.36	Y	2.96	Y	1	Transporters
CLCN2	Gastrointestinal Diseases	gastrointestinal system disease	gastrointestinal system disease	small intestine	16.06	Y	9.85	Y	2	Transporters
CLCN2	Gastrointestinal Diseases	gastrointestinal system disease	gastrointestinal system disease	colon	14.76	Y	15.7	Y	3	Transporters
CLCN2	Irritable Bowel Syndrome	syndrome	irritable bowel syndrome	colon	38.79	Y	15.7	Y	1	Transporters
CLCN2	Irritable Bowel Syndrome	syndrome	irritable bowel syndrome	rectum	30.7	Y	12.91	Y	2	Transporters
CLCN2	Irritable Bowel Syndrome	syndrome	irritable bowel syndrome	small intestine	13.1	Y	9.85	Y	3	Transporters
CLU	Carcinoma, Non-Small-Cell Lung	disease of cellular proliferation	non-small cell lung carcinoma	lymph node	40.29	Y	1617.3	N	1	Unclassified
CLU	Carcinoma, Non-Small-Cell Lung	disease of cellular proliferation	non-small cell lung carcinoma	lung	39.55	Y	482.88	N	2	Unclassified
CLU	Prostatic Neoplasms	disease of cellular proliferation	prostate cancer	prostate	71.1	Y	948.02	N	1	Unclassified
CLU	Prostatic Neoplasms	disease of cellular proliferation	prostate cancer	rectum	12.91	Y	250.87	N	2	Unclassified
CNR1	Anorexia	disease of mental health	anorexia nervosa	brain	47.16	Y	18.14	Y	1	G-Protein Coupled Receptors
CNR1	Anorexia	disease of mental health	anorexia nervosa	adipose tissue	14.53	Y	7.17	N	2	G-Protein Coupled Receptors
CNR1	Cachexia	disease of metabolism	wasting syndrome	skeletal muscle	35.05	N	0.44	Y	1	G-Protein Coupled Receptors
CNR1	Cachexia	disease of metabolism	wasting syndrome	adipose tissue	26.49	Y	7.17	N	2	G-Protein Coupled Receptors
CNR1	Diabetic Neuropathies	nervous system disease	diabetic neuropathy	skin	28.38	N	0.73	Y	1	G-Protein Coupled Receptors
CNR1	Diabetic Neuropathies	nervous system disease	diabetic neuropathy	heart	11.26	N	0.46	N	2	G-Protein Coupled Receptors
CNR1	Diabetic Neuropathies	nervous system disease	diabetic neuropathy	skeletal muscle	11.22	N	0.44	Y	3	G-Protein Coupled Receptors
CNR1	Multiple Sclerosis	nervous system disease	multiple sclerosis	brain	70.73	Y	18.14	Y	1	G-Protein Coupled Receptors
CNR1	Multiple Sclerosis, Chronic Progressive	nervous system disease	chronic progressive multiple sclerosis	brain	82.55	Y	18.14	Y	1	G-Protein Coupled Receptors
CNR1	Muscle Spasticity	nervous system disease	nervous system disease	skeletal muscle	70.33	N	0.44	Y	1	G-Protein Coupled Receptors
CNR1	Muscle Spasticity	nervous system disease	nervous system disease	brain	14.49	Y	18.14	Y	2	G-Protein Coupled Receptors
CNR1	Nausea	nervous system disease	motion sickness	stomach	28.69	N	0.84	Y	1	G-Protein Coupled Receptors
CNR1	Nausea	nervous system disease	motion sickness	brain	10.95	Y	18.14	Y	2	G-Protein Coupled Receptors
CNR1	Neuralgia	nervous system disease	peripheral nervous system disease	brain	33.83	Y	18.14	Y	1	G-Protein Coupled Receptors
CNR1	Neuralgia	nervous system disease	peripheral nervous system disease	skeletal muscle	20.11	N	0.44	Y	2	G-Protein Coupled Receptors
CNR1	Neuralgia	nervous system disease	peripheral nervous system disease	skin	19.74	N	0.73	Y	3	G-Protein Coupled Receptors
CNR1	Obesity	disease of metabolism	obesity	adipose tissue	52.44	Y	7.17	N	1	G-Protein Coupled Receptors
CNR1	Pain	nervous system disease	Pain	skeletal muscle	19.4	N	0.44	Y	1	G-Protein Coupled Receptors
CNR1	Pain	nervous system disease	Pain	brain	14.44	Y	18.14	Y	2	G-Protein Coupled Receptors
CNR1	Pain	nervous system disease	Pain	heart	8.68	N	0.46	N	3	G-Protein Coupled Receptors
CNR1	Spinal Cord Injuries	nervous system disease	spinal cord disease	urinary bladder	31.86	Y	1.3	Y	1	G-Protein Coupled Receptors
CNR1	Spinal Cord Injuries	nervous system disease	spinal cord disease	skeletal muscle	23.39	N	0.44	Y	2	G-Protein Coupled Receptors
CNR1	Spinal Cord Injuries	nervous system disease	spinal cord disease	brain	12.67	Y	18.14	Y	3	G-Protein Coupled Receptors
CNR1	Tourette Syndrome	disease of mental health	Gilles de la Tourette syndrome	brain	91.34	Y	18.14	Y	1	G-Protein Coupled Receptors
CNTFR	Retinitis Pigmentosa	nervous system disease	retinitis pigmentosa	brain	21.31	Y	22.91	Y	1	Unclassified
CNTFR	Retinitis Pigmentosa	nervous system disease	retinitis pigmentosa	skeletal muscle	19.53	Y	15.41	Y	2	Unclassified
CNTFR	Retinitis Pigmentosa	nervous system disease	retinitis pigmentosa	skin	11.83	Y	3.24	N	3	Unclassified
COL18A1	Carcinoma, Non-Small-Cell Lung	disease of cellular proliferation	non-small cell lung carcinoma	lymph node	40.29	Y	24.03	N	1	Unclassified
COL18A1	Carcinoma, Non-Small-Cell Lung	disease of cellular proliferation	non-small cell lung carcinoma	lung	39.55	Y	25.78	N	2	Unclassified
COL18A1	Head and Neck Neoplasms	disease of cellular proliferation	neck neoplasm	esophagus	20.51	Y	22.69	Y	1	Unclassified
COL18A1	Head and Neck Neoplasms	disease of cellular proliferation	neck neoplasm	salivary gland	19.5	Y	17.27	Y	2	Unclassified
COL18A1	Head and Neck Neoplasms	disease of cellular proliferation	neck neoplasm	thyroid	19.24	Y	22.08	Y	3	Unclassified
COMT	Parkinson Disease	nervous system disease	Parkinson's Disease	brain	72.38	Y	54.47	Y	1	Enzymes
CRAT	Heart Failure	cardiovascular system disease	congestive heart failure	heart	65.01	Y	35.53	Y	1	Enzymes
CRAT	Heart Failure	cardiovascular system disease	congestive heart failure	skeletal muscle	10.05	Y	85.64	N	2	Enzymes
CRAT	Heart Failure	cardiovascular system disease	congestive heart failure	kidney	9.41	Y	41.72	Y	3	Enzymes
CRAT	Peripheral Vascular Diseases	cardiovascular system disease	peripheral vascular disease	skin	23.93	Y	7.7	Y	1	Enzymes
CRAT	Peripheral Vascular Diseases	cardiovascular system disease	peripheral vascular disease	skeletal muscle	10.55	Y	85.64	N	2	Enzymes
CSF2	Melanoma	disease of cellular proliferation	melanoma	lymph node	37.39	N	0.14	N	1	Unclassified
CSF2	Melanoma	disease of cellular proliferation	melanoma	skin	25.41	N	0.09	N	2	Unclassified
CSF2RA	Agranulocytosis	immune system disease	agranulocytosis	bone marrow	62.49	Y	13.77	Y	1	Cytokine Receptors
CSF2RA	Anemia	immune system disease	anemia	bone marrow	36.49	Y	13.77	Y	1	Cytokine Receptors
CSF2RA	Anemia	immune system disease	anemia	spleen	11.69	Y	12.03	N	2	Cytokine Receptors
CSF2RA	Leukemia	disease of cellular proliferation	leukemia	bone marrow	55.48	Y	13.77	Y	1	Cytokine Receptors
CSF2RA	Leukemia	disease of cellular proliferation	leukemia	spleen	13.39	Y	12.03	N	2	Cytokine Receptors
CSF2RA	Leukemia	disease of cellular proliferation	leukemia	lymph node	9.4	Y	20.3	Y	3	Cytokine Receptors
CSF2RA	Neutropenia	immune system disease	neutropenia	bone marrow	50.17	Y	13.77	Y	1	Cytokine Receptors
CSF2RA	Neutropenia	immune system disease	neutropenia	spleen	11.57	Y	12.03	N	2	Cytokine Receptors
CSF3	Anemia	immune system disease	anemia	bone marrow	36.49	Y	2.66	N	1	Unclassified
CSF3	Anemia	immune system disease	anemia	spleen	11.69	N	0.19	N	2	Unclassified
CSF3	Neutropenia	immune system disease	neutropenia	bone marrow	50.17	Y	2.66	N	1	Unclassified
CSF3	Neutropenia	immune system disease	neutropenia	spleen	11.57	N	0.19	N	2	Unclassified
CSF3R	Anemia	immune system disease	anemia	bone marrow	36.49	Y	347.56	N	1	Cytokine Receptors
CSF3R	Anemia	immune system disease	anemia	spleen	11.69	Y	116.02	N	2	Cytokine Receptors
CSF3R	Leukopenia	immune system disease	leukopenia	bone marrow	50.17	Y	347.56	N	1	Cytokine Receptors
CSF3R	Leukopenia	immune system disease	leukopenia	spleen	11.57	Y	116.02	N	2	Cytokine Receptors
CSF3R	Neutropenia	immune system disease	neutropenia	bone marrow	50.17	Y	347.56	N	1	Cytokine Receptors
CSF3R	Neutropenia	immune system disease	neutropenia	spleen	11.57	Y	116.02	N	2	Cytokine Receptors
CSNK2B	Papillomavirus Infections	disease by infectious agent	DNA virus infectious disease	skin	43.2	Y	198.92	Y	1	Kinases
CSNK2B	Papillomavirus Infections	disease by infectious agent	DNA virus infectious disease	tonsil	11.47	Y	185.35	Y	2	Kinases
CSNK2B	Papillomavirus Infections	disease by infectious agent	DNA virus infectious disease	lymph node	11.04	Y	136.14	Y	3	Kinases
CTLA4	Carcinoma, Non-Small-Cell Lung	disease of cellular proliferation	non-small cell lung carcinoma	lymph node	40.29	Y	17.55	N	1	Unclassified
CTLA4	Carcinoma, Non-Small-Cell Lung	disease of cellular proliferation	non-small cell lung carcinoma	lung	39.55	Y	1.33	N	2	Unclassified
CTLA4	Melanoma	disease of cellular proliferation	melanoma	lymph node	37.39	Y	17.55	N	1	Unclassified
CTLA4	Melanoma	disease of cellular proliferation	melanoma	skin	25.41	N	0.54	N	2	Unclassified
CTLA4	Prostatic Neoplasms	disease of cellular proliferation	prostate cancer	prostate	71.1	N	0.58	N	1	Unclassified
CTLA4	Prostatic Neoplasms	disease of cellular proliferation	prostate cancer	rectum	12.91	Y	1.39	N	2	Unclassified
CTLA4	Small Cell Lung Carcinoma	disease of cellular proliferation	lung small cell carcinoma	lung	35.38	Y	1.33	N	1	Unclassified
CTLA4	Small Cell Lung Carcinoma	disease of cellular proliferation	lung small cell carcinoma	lymph node	34.13	Y	17.55	N	2	Unclassified
CTSK	Osteoporosis	musculoskeletal system disease	osteoporosis	bone marrow	21.67	Y	5.98	N	1	Enzymes
CTSK	Osteoporosis	musculoskeletal system disease	osteoporosis	adipose tissue	12.5	Y	63.96	N	2	Enzymes
CTSK	Osteoporosis	musculoskeletal system disease	osteoporosis	skeletal muscle	10.94	Y	3.19	N	3	Enzymes
CUBN	Amyotrophic Lateral Sclerosis	nervous system disease	amyotrophic lateral sclerosis	brain	42.57	N	0.39	N	1	Unclassified
CUBN	Amyotrophic Lateral Sclerosis	nervous system disease	amyotrophic lateral sclerosis	skeletal muscle	35.76	N	0.14	N	2	Unclassified
CUBN	Anemia	immune system disease	anemia	bone marrow	36.49	N	0.23	N	1	Unclassified
CUBN	Anemia	immune system disease	anemia	spleen	11.69	N	0.62	N	2	Unclassified
CUBN	Anemia, Pernicious	disease of metabolism	pernicious anemia	stomach	49.7	N	0.21	N	1	Unclassified
CUBN	Anemia, Pernicious	disease of metabolism	pernicious anemia	bone marrow	19.96	N	0.23	N	2	Unclassified
CUBN	Diabetic Neuropathies	nervous system disease	diabetic neuropathy	skin	28.38	N	0.63	N	1	Unclassified
CUBN	Diabetic Neuropathies	nervous system disease	diabetic neuropathy	heart	11.26	N	0.22	N	2	Unclassified
CUBN	Diabetic Neuropathies	nervous system disease	diabetic neuropathy	skeletal muscle	11.22	N	0.14	N	3	Unclassified
CXCL8	Psoriasis	integumentary system disease	psoriasis	skin	80.74	No Data		N	1	Unclassified
CYP17A1	Breast Neoplasms	disease of cellular proliferation	breast cancer	lymph node	50.27	N	0.06	N	1	Enzymes
CYP17A1	Prostatic Neoplasms	disease of cellular proliferation	prostate cancer	prostate	71.1	N	0.95	N	1	Enzymes
CYP17A1	Prostatic Neoplasms	disease of cellular proliferation	prostate cancer	rectum	12.91	N	0.05	N	2	Enzymes
CYP19A1	Breast Neoplasms	disease of cellular proliferation	breast cancer	lymph node	50.27	N	0.01	N	1	Enzymes
CYSLTR1	Asthma	respiratory system disease	asthma	lung	67.67	Y	6.11	Y	1	G-Protein Coupled Receptors
CYSLTR1	Asthma	respiratory system disease	asthma	smooth muscle	11.93	Y	4.52	N	2	G-Protein Coupled Receptors
CYSLTR1	Hypersensitivity	immune system disease	hypersensitivity reaction type I disease	lung	35.06	Y	6.11	Y	1	G-Protein Coupled Receptors
CYSLTR1	Hypersensitivity	immune system disease	hypersensitivity reaction type I disease	skin	21.14	Y	3.03	Y	2	G-Protein Coupled Receptors
CYSLTR1	Rhinitis	respiratory system disease	rhinitis	lung	30.66	Y	6.11	Y	1	G-Protein Coupled Receptors
CYSLTR1	Rhinitis	respiratory system disease	rhinitis	tonsil	15.77	Y	12.64	N	2	G-Protein Coupled Receptors
CYSLTR1	Rhinitis	respiratory system disease	rhinitis	skin	10.98	Y	3.03	Y	3	G-Protein Coupled Receptors
CYSLTR1	Rhinitis, Allergic, Perennial	respiratory system disease	rhinitis	lung	38.2	Y	6.11	Y	1	G-Protein Coupled Receptors
CYSLTR1	Rhinitis, Allergic, Perennial	respiratory system disease	rhinitis	tonsil	13.25	Y	12.64	N	2	G-Protein Coupled Receptors
CYSLTR1	Rhinitis, Allergic, Perennial	respiratory system disease	rhinitis	skin	10.95	Y	3.03	Y	3	G-Protein Coupled Receptors
CYSLTR1	Rhinitis, Allergic, Seasonal	respiratory system disease	allergic rhinitis	lung	30.29	Y	6.11	Y	1	G-Protein Coupled Receptors
CYSLTR1	Rhinitis, Allergic, Seasonal	respiratory system disease	allergic rhinitis	skin	18.63	Y	3.03	Y	2	G-Protein Coupled Receptors
CYSLTR1	Rhinitis, Allergic, Seasonal	respiratory system disease	allergic rhinitis	tonsil	9.26	Y	12.64	N	3	G-Protein Coupled Receptors
DAO	Schizophrenia	disease of mental health	schizophrenia	brain	87.81	Y	1.1	Y	1	Enzymes
DDC	Parkinson Disease	nervous system disease	Parkinson's Disease	brain	72.38	N	0.57	Y	1	Enzymes
DGAT1	Hypertriglyceridemia	disease of metabolism	familial hyperlipidemia	adipose tissue	30.91	Y	58.48	N	1	Enzymes
DGAT1	Hypertriglyceridemia	disease of metabolism	familial hyperlipidemia	liver	30.55	Y	23.64	Y	2	Enzymes
DHFR	Acne Vulgaris	integumentary system disease	acne	skin	84.2	Y	5.93	Y	1	Enzymes
DHFR	Arthritis, Juvenile Rheumatoid	musculoskeletal system disease	juvenile rheumatoid arthritis	bone marrow	14.57	Y	21.37	Y	1	Enzymes
DHFR	Arthritis, Juvenile Rheumatoid	musculoskeletal system disease	juvenile rheumatoid arthritis	kidney	9.38	Y	10.93	Y	2	Enzymes
DHFR	Arthritis, Juvenile Rheumatoid	musculoskeletal system disease	juvenile rheumatoid arthritis	skeletal muscle	8.79	Y	5.25	Y	3	Enzymes
DHFR	Arthritis, Rheumatoid	musculoskeletal system disease	arthritis	lymph node	10.27	Y	23.46	Y	1	Enzymes
DHFR	Arthritis, Rheumatoid	musculoskeletal system disease	arthritis	bone marrow	9.44	Y	21.37	Y	2	Enzymes
DHFR	Arthritis, Rheumatoid	musculoskeletal system disease	arthritis	skin	8.53	Y	5.93	Y	3	Enzymes
DHFR	Psoriasis	integumentary system disease	psoriasis	skin	80.74	Y	5.93	Y	1	Enzymes
DHODH	Arthritis, Psoriatic	syndrome	psoriatic arthritis	skin	57.55	Y	4.52	N	1	Enzymes
DHODH	Arthritis, Rheumatoid	musculoskeletal system disease	arthritis	lymph node	10.27	Y	5.02	Y	1	Enzymes
DHODH	Arthritis, Rheumatoid	musculoskeletal system disease	arthritis	bone marrow	9.44	Y	2.82	Y	2	Enzymes
DHODH	Arthritis, Rheumatoid	musculoskeletal system disease	arthritis	skin	8.53	Y	4.52	N	3	Enzymes
DHODH	Multiple Sclerosis, Relapsing-Remitting	nervous system disease	relapsing-remitting multiple sclerosis	brain	81.31	Y	3.54	Y	1	Enzymes
DMD	Muscular Dystrophy, Duchenne	nervous system disease	Becker muscular dystrophy	skeletal muscle	74.91	Y	41.85	Y	1	Unclassified
DMD	Muscular Dystrophy, Duchenne	nervous system disease	Becker muscular dystrophy	heart	10.49	Y	49.01	Y	2	Unclassified
DNASE1	Cystic Fibrosis	genetic disease	cystic fibrosis	lung	33.14	Y	7.43	N	1	Enzymes
DNASE1	Cystic Fibrosis	genetic disease	cystic fibrosis	pancreas	14.87	Y	111.47	N	2	Enzymes
DNMT1	Leukemia, Myeloid, Acute	disease of cellular proliferation	acute myeloid leukemia	bone marrow	73.9	Y	104.72	Y	1	Enzymes
DNMT1	Leukemia, Myelomonocytic, Chronic	disease of cellular proliferation	chronic monocytic leukemia	bone marrow	64.56	Y	104.72	Y	1	Enzymes
DNMT1	Leukemia, Myelomonocytic, Chronic	disease of cellular proliferation	chronic monocytic leukemia	skin	9.18	Y	21.3	N	2	Enzymes
DNMT1	Myelodysplastic Syndromes	immune system disease	bone marrow disease	bone marrow	86.21	Y	104.72	Y	1	Enzymes
DPP4	Diabetes Mellitus, Type 2	disease of metabolism	type 2 diabetes mellitus	pancreas	35.75	Y	1.63	N	1	Enzymes
DPP4	Diabetes Mellitus, Type 2	disease of metabolism	type 2 diabetes mellitus	adipose tissue	19.27	Y	7.57	N	2	Enzymes
DPP4	Diabetes Mellitus, Type 2	disease of metabolism	type 2 diabetes mellitus	skeletal muscle	8.55	N	0.72	N	3	Enzymes
DRD1	Hypertension	cardiovascular system disease	hypertension	kidney	33.3	N	0.29	Y	1	G-Protein Coupled Receptors
DRD1	Hypertension	cardiovascular system disease	hypertension	heart	17.33	N	0.01	Y	2	G-Protein Coupled Receptors
DRD1	Hypertension	cardiovascular system disease	hypertension	smooth muscle	14.55	N	0.16	N	3	G-Protein Coupled Receptors
DRD2	Alzheimer Disease	nervous system disease	Alzheimer's disease	brain	93.04	N	0.51	Y	1	G-Protein Coupled Receptors
DRD2	Amenorrhea	reproductive system disease	amenorrhea	ovary	45.57	N	0.04	N	1	G-Protein Coupled Receptors
DRD2	Amenorrhea	reproductive system disease	amenorrhea	endometrium	23.19	Y	1.29	Y	2	G-Protein Coupled Receptors
DRD2	Amenorrhea	reproductive system disease	amenorrhea	brain	13.81	N	0.51	Y	3	G-Protein Coupled Receptors
DRD2	Bipolar Disorder	disease of mental health	bipolar disorder	brain	76.18	N	0.51	Y	1	G-Protein Coupled Receptors
DRD2	Bipolar Disorder	disease of mental health	bipolar disorder	thyroid	9.48	N	0.01	N	2	G-Protein Coupled Receptors
DRD2	Dyskinesias	nervous system disease	dyskinetic syndrome	brain	65.09	N	0.51	Y	1	G-Protein Coupled Receptors
DRD2	Dyskinesias	nervous system disease	dyskinetic syndrome	skeletal muscle	21.44	N	0.61	N	2	G-Protein Coupled Receptors
DRD2	Erectile Dysfunction	disease of mental health	impotence	smooth muscle	30.42	Y	1.81	N	1	G-Protein Coupled Receptors
DRD2	Erectile Dysfunction	disease of mental health	impotence	prostate	29.87	N	0.71	N	2	G-Protein Coupled Receptors
DRD2	Erectile Dysfunction	disease of mental health	impotence	testis	11.09	Y	1.17	N	3	G-Protein Coupled Receptors
DRD2	Galactorrhea	reproductive system disease	galactorrhea not associated with childbirth	brain	42.91	N	0.51	Y	1	G-Protein Coupled Receptors
DRD2	Galactorrhea	reproductive system disease	galactorrhea not associated with childbirth	ovary	32.37	N	0.04	N	2	G-Protein Coupled Receptors
DRD2	Gastrointestinal Diseases	gastrointestinal system disease	gastrointestinal system disease	stomach	19.36	N	0.26	Y	1	G-Protein Coupled Receptors
DRD2	Gastrointestinal Diseases	gastrointestinal system disease	gastrointestinal system disease	small intestine	16.06	N	0.18	Y	2	G-Protein Coupled Receptors
DRD2	Gastrointestinal Diseases	gastrointestinal system disease	gastrointestinal system disease	colon	14.76	N	0.33	Y	3	G-Protein Coupled Receptors
DRD2	Headache	nervous system disease	Headache	brain	47.59	N	0.51	Y	1	G-Protein Coupled Receptors
DRD2	Headache	nervous system disease	Headache	skeletal muscle	31.41	N	0.61	N	2	G-Protein Coupled Receptors
DRD2	Hyperprolactinemia	disease of metabolism	hyperprolactinemia	brain	31.34	N	0.51	Y	1	G-Protein Coupled Receptors
DRD2	Hyperprolactinemia	disease of metabolism	hyperprolactinemia	ovary	17.65	N	0.04	N	2	G-Protein Coupled Receptors
DRD2	Hyperprolactinemia	disease of metabolism	hyperprolactinemia	testis	10.47	Y	1.17	N	3	G-Protein Coupled Receptors
DRD2	Metabolic Diseases	disease of metabolism	disease of metabolism	pancreas	17.21	N	0.02	N	1	G-Protein Coupled Receptors
DRD2	Metabolic Diseases	disease of metabolism	disease of metabolism	liver	10.48	N	0	N	2	G-Protein Coupled Receptors
DRD2	Metabolic Diseases	disease of metabolism	disease of metabolism	adipose tissue	9.73	N	0.34	N	3	G-Protein Coupled Receptors
DRD2	Migraine Disorders	nervous system disease	migraine	brain	61.81	N	0.51	Y	1	G-Protein Coupled Receptors
DRD2	Migraine Disorders	nervous system disease	migraine	skeletal muscle	11.01	N	0.61	N	2	G-Protein Coupled Receptors
DRD2	Nausea	nervous system disease	motion sickness	stomach	28.69	N	0.26	Y	1	G-Protein Coupled Receptors
DRD2	Nausea	nervous system disease	motion sickness	brain	10.95	N	0.51	Y	2	G-Protein Coupled Receptors
DRD2	Opioid-Related Disorders	disease of mental health	opiate dependence	brain	51.78	N	0.51	Y	1	G-Protein Coupled Receptors
DRD2	Opioid-Related Disorders	disease of mental health	opiate dependence	small intestine	8.58	N	0.18	Y	2	G-Protein Coupled Receptors
DRD2	Pain	nervous system disease	Pain	skeletal muscle	19.4	N	0.61	N	1	G-Protein Coupled Receptors
DRD2	Pain	nervous system disease	Pain	brain	14.44	N	0.51	Y	2	G-Protein Coupled Receptors
DRD2	Pain	nervous system disease	Pain	heart	8.68	N	0.11	N	3	G-Protein Coupled Receptors
DRD2	Parkinson Disease	nervous system disease	Parkinson's Disease	brain	72.38	N	0.51	Y	1	G-Protein Coupled Receptors
DRD2	Psychotic Disorders	disease of mental health	schizoaffective disorder	brain	76.25	N	0.51	Y	1	G-Protein Coupled Receptors
DRD2	Schizophrenia	disease of mental health	schizophrenia	brain	87.81	N	0.51	Y	1	G-Protein Coupled Receptors
DRD2	Substance-Related Disorders	disease of mental health	substance-related disorder	brain	35.39	N	0.51	Y	1	G-Protein Coupled Receptors
DRD2	Substance-Related Disorders	disease of mental health	substance-related disorder	liver	20.69	N	0	N	2	G-Protein Coupled Receptors
DRD2	Tourette Syndrome	disease of mental health	Gilles de la Tourette syndrome	brain	91.34	N	0.51	Y	1	G-Protein Coupled Receptors
DRD3	Parkinson Disease	nervous system disease	Parkinson's Disease	brain	72.38	N	0.01	N	1	G-Protein Coupled Receptors
DRD3	Restless Legs Syndrome	nervous system disease	restless legs syndrome	brain	59.22	N	0.01	N	1	G-Protein Coupled Receptors
DRD3	Restless Legs Syndrome	nervous system disease	restless legs syndrome	skeletal muscle	22.59	N	0	N	2	G-Protein Coupled Receptors
EDNRA	Diabetic Nephropathies	urinary system disease	diabetic nephropathy	kidney	84.66	Y	4.81	Y	1	G-Protein Coupled Receptors
EDNRA	Hypertension, Pulmonary	cardiovascular system disease	pulmonary hypertension	lung	47.18	Y	24.16	Y	1	G-Protein Coupled Receptors
EDNRA	Hypertension, Pulmonary	cardiovascular system disease	pulmonary hypertension	heart	25.22	Y	23.02	Y	2	G-Protein Coupled Receptors
EDNRA	Hypertension, Pulmonary	cardiovascular system disease	pulmonary hypertension	smooth muscle	19.74	Y	54.46	Y	3	G-Protein Coupled Receptors
EGF	Carcinoma, Non-Small-Cell Lung	disease of cellular proliferation	non-small cell lung carcinoma	lymph node	40.29	N	0.31	Y	1	Unclassified
EGF	Carcinoma, Non-Small-Cell Lung	disease of cellular proliferation	non-small cell lung carcinoma	lung	39.55	N	0.64	Y	2	Unclassified
EGFR	Brain Neoplasms	disease of cellular proliferation	brain cancer	brain	78.86	Y	12.3	N	1	Kinase Receptors
EGFR	Carcinoma, Non-Small-Cell Lung	disease of cellular proliferation	non-small cell lung carcinoma	lymph node	40.29	Y	2.54	N	1	Kinase Receptors
EGFR	Carcinoma, Non-Small-Cell Lung	disease of cellular proliferation	non-small cell lung carcinoma	lung	39.55	Y	15.36	N	2	Kinase Receptors
EGFR	Colorectal Neoplasms	disease of cellular proliferation	colorectal cancer	colon	38.19	Y	14.31	Y	1	Kinase Receptors
EGFR	Colorectal Neoplasms	disease of cellular proliferation	colorectal cancer	rectum	33.81	Y	11.85	Y	2	Kinase Receptors
EGFR	Colorectal Neoplasms	disease of cellular proliferation	colorectal cancer	lymph node	8.25	Y	2.54	N	3	Kinase Receptors
EGFR	Diabetic Foot	integumentary system disease	skin disease	skin	63.33	Y	43.21	Y	1	Kinase Receptors
EGFR	Diabetic Foot	integumentary system disease	skin disease	skeletal muscle	17.9	Y	3.75	N	2	Kinase Receptors
EGFR	Esophageal Neoplasms	disease of cellular proliferation	esophageal cancer	esophagus	57.07	Y	23.89	Y	1	Kinase Receptors
EGFR	Esophageal Neoplasms	disease of cellular proliferation	esophageal cancer	stomach	24.84	Y	9.01	Y	2	Kinase Receptors
EGFR	Head and Neck Neoplasms	disease of cellular proliferation	neck neoplasm	esophagus	20.51	Y	23.89	Y	1	Kinase Receptors
EGFR	Head and Neck Neoplasms	disease of cellular proliferation	neck neoplasm	salivary gland	19.5	Y	16.4	N	2	Kinase Receptors
EGFR	Head and Neck Neoplasms	disease of cellular proliferation	neck neoplasm	thyroid	19.24	Y	22.92	Y	3	Kinase Receptors
EGFR	Mucositis	gastrointestinal system disease	mouth disease	small intestine	53.24	Y	6.66	N	1	Kinase Receptors
EGFR	Mucositis	gastrointestinal system disease	mouth disease	colon	15.99	Y	14.31	Y	2	Kinase Receptors
EGFR	Nasopharyngeal Neoplasms	respiratory system disease	nasopharyngeal disease	lymph node	39.28	Y	2.54	N	1	Kinase Receptors
EGFR	Nasopharyngeal Neoplasms	respiratory system disease	nasopharyngeal disease	salivary gland	23.39	Y	16.4	N	2	Kinase Receptors
EGFR	Nasopharyngeal Neoplasms	respiratory system disease	nasopharyngeal disease	brain	8.79	Y	12.3	N	3	Kinase Receptors
EGFR	Neoplasms, Squamous Cell	disease of cellular proliferation	squamous cell neoplasm	lymph node	24.54	Y	2.54	N	1	Kinase Receptors
EGFR	Neoplasms, Squamous Cell	disease of cellular proliferation	squamous cell neoplasm	esophagus	13.95	Y	23.89	Y	2	Kinase Receptors
EGFR	Neoplasms, Squamous Cell	disease of cellular proliferation	squamous cell neoplasm	skin	9.56	Y	43.21	Y	3	Kinase Receptors
EGFR	Pancreatic Neoplasms	disease of cellular proliferation	pancreatic carcinoma	pancreas	49.23	Y	8.19	N	1	Kinase Receptors
EGFR	Pancreatic Neoplasms	disease of cellular proliferation	pancreatic carcinoma	duodenum	20.09	Y	5.29	N	2	Kinase Receptors
EGFR	Pancreatic Neoplasms	disease of cellular proliferation	pancreatic carcinoma	small intestine	12.06	Y	6.66	N	3	Kinase Receptors
EGFR	Stomach Neoplasms	disease of cellular proliferation	stomach cancer	stomach	59.19	Y	9.01	Y	1	Kinase Receptors
EGFR	Stomach Neoplasms	disease of cellular proliferation	stomach cancer	esophagus	12.64	Y	23.89	Y	2	Kinase Receptors
EGFR	Stomach Neoplasms	disease of cellular proliferation	stomach cancer	lymph node	9.2	Y	2.54	N	3	Kinase Receptors
EGFR	Uterine Cervical Neoplasms	disease of cellular proliferation	cervix carcinoma	lymph node	27.55	Y	2.54	N	1	Kinase Receptors
EGFR	Uterine Cervical Neoplasms	disease of cellular proliferation	cervix carcinoma	rectum	16.64	Y	11.85	Y	2	Kinase Receptors
EGFR	Uterine Cervical Neoplasms	disease of cellular proliferation	cervix carcinoma	urinary bladder	16.37	Y	11.52	N	3	Kinase Receptors
ELANE	Acute Lung Injury	respiratory system disease	lung disease	lung	85.41	N	0.11	N	1	Enzymes
ELANE	Systemic Inflammatory Response Syndrome	immune system disease	systemic inflammatory response syndrome	lung	14.47	N	0.11	N	1	Enzymes
ELANE	Systemic Inflammatory Response Syndrome	immune system disease	systemic inflammatory response syndrome	liver	13.8	N	0.26	N	2	Enzymes
ELANE	Systemic Inflammatory Response Syndrome	immune system disease	systemic inflammatory response syndrome	spleen	10.15	Y	2.03	N	3	Enzymes
EPOR	Anemia	immune system disease	anemia	bone marrow	36.49	Y	27.83	N	1	Cytokine Receptors
EPOR	Anemia	immune system disease	anemia	spleen	11.69	Y	10.23	N	2	Cytokine Receptors
EPOR	Carcinoma, Renal Cell	disease of cellular proliferation	sarcomatoid renal cell carcinoma	kidney	57.24	Y	9.08	N	1	Cytokine Receptors
EPOR	Carcinoma, Renal Cell	disease of cellular proliferation	sarcomatoid renal cell carcinoma	lymph node	8.01	Y	3.78	N	2	Cytokine Receptors
ERBB2	Breast Neoplasms	disease of cellular proliferation	breast cancer	lymph node	50.27	Y	5.46	N	1	Kinase Receptors
ERBB2	Esophageal Neoplasms	disease of cellular proliferation	esophageal cancer	esophagus	57.07	Y	68.78	N	1	Kinase Receptors
ERBB2	Esophageal Neoplasms	disease of cellular proliferation	esophageal cancer	stomach	24.84	Y	47.43	N	2	Kinase Receptors
ERBB2	Stomach Neoplasms	disease of cellular proliferation	stomach cancer	stomach	59.19	Y	47.43	N	1	Kinase Receptors
ERBB2	Stomach Neoplasms	disease of cellular proliferation	stomach cancer	esophagus	12.64	Y	68.78	N	2	Kinase Receptors
ERBB2	Stomach Neoplasms	disease of cellular proliferation	stomach cancer	lymph node	9.2	Y	5.46	N	3	Kinase Receptors
ERBB3	Carcinoma, Non-Small-Cell Lung	disease of cellular proliferation	non-small cell lung carcinoma	lymph node	40.29	N	0.52	Y	1	Unclassified
ERBB3	Carcinoma, Non-Small-Cell Lung	disease of cellular proliferation	non-small cell lung carcinoma	lung	39.55	Y	30.02	Y	2	Unclassified
ESR1	Acne Vulgaris	integumentary system disease	acne	skin	84.2	N	0.67	N	1	Nuclear Receptors
ESR1	Breast Neoplasms	disease of cellular proliferation	breast cancer	lymph node	50.27	Y	3.03	N	1	Nuclear Receptors
ESR1	Dermatitis, Seborrheic	integumentary system disease	seborrheic dermatitis	skin	86.67	N	0.67	N	1	Nuclear Receptors
ESR1	Endometriosis	reproductive system disease	endometriosis	endometrium	52.97	Y	186.6	Y	1	Nuclear Receptors
ESR1	Endometriosis	reproductive system disease	endometriosis	ovary	11.96	Y	13.59	N	2	Nuclear Receptors
ESR1	Infertility, Female	reproductive system disease	infertility	fallopian tube	45.78	Y	153.7	Y	1	Nuclear Receptors
ESR1	Infertility, Female	reproductive system disease	infertility	ovary	26.57	Y	13.59	N	2	Nuclear Receptors
ESR1	Infertility, Female	reproductive system disease	infertility	endometrium	21.55	Y	186.6	Y	3	Nuclear Receptors
ESR1	Menstruation Disturbances	reproductive system disease	amenorrhea	endometrium	50.77	Y	186.6	Y	1	Nuclear Receptors
ESR1	Menstruation Disturbances	reproductive system disease	amenorrhea	ovary	26.19	Y	13.59	N	2	Nuclear Receptors
ESR1	Osteoporosis	musculoskeletal system disease	osteoporosis	bone marrow	21.67	N	0.59	N	1	Nuclear Receptors
ESR1	Osteoporosis	musculoskeletal system disease	osteoporosis	adipose tissue	12.5	Y	3.79	N	2	Nuclear Receptors
ESR1	Osteoporosis	musculoskeletal system disease	osteoporosis	skeletal muscle	10.94	Y	2.58	N	3	Nuclear Receptors
ESR1	Prostatic Neoplasms	disease of cellular proliferation	prostate cancer	prostate	71.1	Y	9.26	N	1	Nuclear Receptors
ESR1	Prostatic Neoplasms	disease of cellular proliferation	prostate cancer	rectum	12.91	Y	1.26	N	2	Nuclear Receptors
ESR1	Vaginitis	reproductive system disease	vaginitis	rectum	28.37	Y	1.26	N	1	Nuclear Receptors
ESR1	Vaginitis	reproductive system disease	vaginitis	endometrium	19.56	Y	186.6	Y	2	Nuclear Receptors
ESR1	Vaginitis	reproductive system disease	vaginitis	fallopian tube	15.07	Y	153.7	Y	3	Nuclear Receptors
F10	Acute Coronary Syndrome	cardiovascular system disease	acute myocardial infarction	heart	63.52	Y	16.11	N	1	Enzymes
F10	Acute Coronary Syndrome	cardiovascular system disease	acute myocardial infarction	kidney	11.57	Y	3.26	N	2	Enzymes
F10	Brain Ischemia	cardiovascular system disease	brain ischemia	brain	85.26	N	0.86	N	1	Enzymes
F10	Pulmonary Embolism	cardiovascular system disease	pulmonary embolism	lung	56.84	Y	7.18	N	1	Enzymes
F10	Pulmonary Embolism	cardiovascular system disease	pulmonary embolism	heart	19.81	Y	16.11	N	2	Enzymes
F10	Thrombosis	cardiovascular system disease	vascular disease	heart	34.06	Y	16.11	N	1	Enzymes
F10	Thrombosis	cardiovascular system disease	vascular disease	brain	8.88	N	0.86	N	2	Enzymes
F10	Venous Thrombosis	cardiovascular system disease	vascular disease	liver	15.87	Y	76.56	N	1	Enzymes
F10	Venous Thrombosis	cardiovascular system disease	vascular disease	ovary	12.54	Y	22.28	N	2	Enzymes
F13A1	Factor XIII Deficiency	immune system disease	factor XIII deficiency	placenta	57.95	Y	312.48	N	1	Enzymes
F13A1	Factor XIII Deficiency	immune system disease	factor XIII deficiency	bone marrow	9.5	Y	9.88	N	2	Enzymes
F13A1	Factor XIII Deficiency	immune system disease	factor XIII deficiency	ovary	8.11	Y	7.77	N	3	Enzymes
F2	Acute Coronary Syndrome	cardiovascular system disease	acute myocardial infarction	heart	63.52	N	0.04	N	1	Enzymes
F2	Acute Coronary Syndrome	cardiovascular system disease	acute myocardial infarction	kidney	11.57	N	0.08	Y	2	Enzymes
F2	Angina, Unstable	cardiovascular system disease	intermediate coronary syndrome	heart	74.64	N	0.04	N	1	Enzymes
F2	Angina, Unstable	cardiovascular system disease	intermediate coronary syndrome	smooth muscle	12.15	N	0.1	N	2	Enzymes
F2	Antithrombin III Deficiency	immune system disease	antithrombin III deficiency	small intestine	20.2	N	0.1	N	1	Enzymes
F2	Antithrombin III Deficiency	immune system disease	antithrombin III deficiency	kidney	16.26	N	0.08	Y	2	Enzymes
F2	Antithrombin III Deficiency	immune system disease	antithrombin III deficiency	placenta	16.15	N	0.04	N	3	Enzymes
F2	Brain Ischemia	cardiovascular system disease	brain ischemia	brain	85.26	N	0.03	N	1	Enzymes
F2	Disseminated Intravascular Coagulation	immune system disease	disseminated intravascular coagulation	kidney	22.09	N	0.08	Y	1	Enzymes
F2	Disseminated Intravascular Coagulation	immune system disease	disseminated intravascular coagulation	lung	16.41	N	0.09	N	2	Enzymes
F2	Disseminated Intravascular Coagulation	immune system disease	disseminated intravascular coagulation	liver	12.4	Y	552.87	Y	3	Enzymes
F2	Hypoprothrombinemias	genetic disease	prothrombin deficiency	liver	27.91	Y	552.87	Y	1	Enzymes
F2	Hypoprothrombinemias	genetic disease	prothrombin deficiency	kidney	11.28	N	0.08	Y	2	Enzymes
F2	Hypoprothrombinemias	genetic disease	prothrombin deficiency	colon	10.48	N	0.05	N	3	Enzymes
F2	Myocardial Infarction	cardiovascular system disease	myocardial infarction	heart	83.94	N	0.04	N	1	Enzymes
F2	Peripheral Vascular Diseases	cardiovascular system disease	peripheral vascular disease	skin	23.93	N	0.08	N	1	Enzymes
F2	Peripheral Vascular Diseases	cardiovascular system disease	peripheral vascular disease	skeletal muscle	10.55	N	0	N	2	Enzymes
F2	Reperfusion Injury	cardiovascular system disease	vascular disease	heart	31.41	N	0.04	N	1	Enzymes
F2	Reperfusion Injury	cardiovascular system disease	vascular disease	liver	15.18	Y	552.87	Y	2	Enzymes
F2	Reperfusion Injury	cardiovascular system disease	vascular disease	kidney	13.61	N	0.08	Y	3	Enzymes
F2	Thrombocytopenia	immune system disease	thrombocytopenia	bone marrow	26.55	N	0	N	1	Enzymes
F2	Thrombocytopenia	immune system disease	thrombocytopenia	spleen	25	N	0	N	2	Enzymes
F2	Thrombocytopenia	immune system disease	thrombocytopenia	kidney	16.31	N	0.08	Y	3	Enzymes
F2	Thrombosis	cardiovascular system disease	vascular disease	heart	34.06	N	0.04	N	1	Enzymes
F2	Thrombosis	cardiovascular system disease	vascular disease	brain	8.88	N	0.03	N	2	Enzymes
F2	Venous Thrombosis	cardiovascular system disease	vascular disease	liver	15.87	Y	552.87	Y	1	Enzymes
F2	Venous Thrombosis	cardiovascular system disease	vascular disease	ovary	12.54	N	0.07	N	2	Enzymes
F2R	Thrombosis	cardiovascular system disease	vascular disease	heart	34.06	Y	23.67	Y	1	G-Protein Coupled Receptors
F2R	Thrombosis	cardiovascular system disease	vascular disease	brain	8.88	Y	7.93	Y	2	G-Protein Coupled Receptors
F7	Hemophilia A	immune system disease	hemophilia	liver	18.45	Y	81.6	Y	1	Enzymes
F7	Hemophilia A	immune system disease	hemophilia	spleen	16.41	N	0.06	N	2	Enzymes
F7	Hemophilia A	immune system disease	hemophilia	skeletal muscle	9.32	N	0.03	Y	3	Enzymes
F7	Hemophilia B	immune system disease	hemophilia B	liver	33.75	Y	81.6	Y	1	Enzymes
F7	Hemophilia B	immune system disease	hemophilia B	skeletal muscle	18.66	N	0.03	Y	2	Enzymes
F7	Hemophilia B	immune system disease	hemophilia B	skin	8.84	N	0.23	Y	3	Enzymes
F8	Hemophilia A	immune system disease	hemophilia	liver	18.45	Y	10.4	N	1	Unclassified
F8	Hemophilia A	immune system disease	hemophilia	spleen	16.41	Y	11.2	N	2	Unclassified
F8	Hemophilia A	immune system disease	hemophilia	skeletal muscle	9.32	Y	7.58	N	3	Unclassified
F9	Acute Coronary Syndrome	cardiovascular system disease	acute myocardial infarction	heart	63.52	N	0	N	1	Enzymes
F9	Acute Coronary Syndrome	cardiovascular system disease	acute myocardial infarction	kidney	11.57	N	0.01	N	2	Enzymes
F9	Hemophilia B	immune system disease	hemophilia B	liver	33.75	Y	298.83	N	1	Enzymes
F9	Hemophilia B	immune system disease	hemophilia B	skeletal muscle	18.66	N	0	N	2	Enzymes
F9	Hemophilia B	immune system disease	hemophilia B	skin	8.84	N	0.01	N	3	Enzymes
FFAR4	Hypertriglyceridemia	disease of metabolism	familial hyperlipidemia	adipose tissue	30.91	Y	3.43	N	1	Unclassified
FFAR4	Hypertriglyceridemia	disease of metabolism	familial hyperlipidemia	liver	30.55	N	0.15	Y	2	Unclassified
FGF4	Angina Pectoris	cardiovascular system disease	coronary artery disease	heart	72.46	N	0	N	1	Ligand
FGFR1	Diabetes Complications	disease of metabolism	diabetes mellitus	kidney	38.17	Y	20.63	Y	1	Kinase Receptors
FGFR1	Diabetes Complications	disease of metabolism	diabetes mellitus	skin	10.32	Y	14.31	N	2	Kinase Receptors
FGFR1	Periodontitis	gastrointestinal system disease	periodontitis	salivary gland	25.94	Y	33.07	Y	1	Kinase Receptors
FGFR1	Periodontitis	gastrointestinal system disease	periodontitis	tonsil	18.52	Y	26.78	Y	2	Kinase Receptors
FGFR1	Pressure Ulcer	integumentary system disease	decubitus ulcer	skin	65.09	Y	14.31	N	1	Kinase Receptors
FGFR1	Pressure Ulcer	integumentary system disease	decubitus ulcer	skeletal muscle	19.28	Y	11.49	N	2	Kinase Receptors
FGFR2	Mucositis	gastrointestinal system disease	mouth disease	small intestine	53.24	Y	9.57	N	1	Kinase Receptors
FGFR2	Mucositis	gastrointestinal system disease	mouth disease	colon	15.99	Y	20.11	Y	2	Kinase Receptors
FKBP1A	Anemia, Aplastic	immune system disease	aplastic anemia	bone marrow	75.37	Y	82.11	N	1	Enzymes
FKBP1A	Arthritis, Rheumatoid	musculoskeletal system disease	arthritis	lymph node	10.27	Y	119.17	N	1	Enzymes
FKBP1A	Arthritis, Rheumatoid	musculoskeletal system disease	arthritis	bone marrow	9.44	Y	82.11	N	2	Enzymes
FKBP1A	Arthritis, Rheumatoid	musculoskeletal system disease	arthritis	skin	8.53	Y	71.26	Y	3	Enzymes
FKBP1A	Colitis, Ulcerative	gastrointestinal system disease	ulcerative colitis	colon	44.99	Y	111.03	N	1	Enzymes
FKBP1A	Colitis, Ulcerative	gastrointestinal system disease	ulcerative colitis	rectum	30.07	Y	121.57	Y	2	Enzymes
FKBP1A	Colitis, Ulcerative	gastrointestinal system disease	ulcerative colitis	small intestine	11.26	Y	80.83	Y	3	Enzymes
FKBP1A	Dermatitis, Atopic	integumentary system disease	atopic dermatitis	skin	84.05	Y	71.26	Y	1	Enzymes
FKBP1A	Lupus Nephritis	immune system disease	systemic lupus erythematosus	kidney	78.58	Y	65.84	Y	1	Enzymes
FKBP1A	Lupus Nephritis	immune system disease	systemic lupus erythematosus	spleen	10.81	Y	111.38	N	2	Enzymes
FKBP1A	Myasthenia Gravis	nervous system disease	myasthenia gravis	skeletal muscle	47.14	Y	35.19	N	1	Enzymes
FKBP1A	Myasthenia Gravis	nervous system disease	myasthenia gravis	lymph node	10.79	Y	119.17	N	2	Enzymes
FKBP1A	Myositis	musculoskeletal system disease	myositis	skeletal muscle	61.17	Y	35.19	N	1	Enzymes
FKBP1A	Myositis	musculoskeletal system disease	myositis	skin	12.58	Y	71.26	Y	2	Enzymes
FLT1	Colorectal Neoplasms	disease of cellular proliferation	colorectal cancer	colon	38.19	Y	4.13	Y	1	Kinase Receptors
FLT1	Colorectal Neoplasms	disease of cellular proliferation	colorectal cancer	rectum	33.81	Y	4.34	N	2	Kinase Receptors
FLT1	Colorectal Neoplasms	disease of cellular proliferation	colorectal cancer	lymph node	8.25	Y	3.69	N	3	Kinase Receptors
FLT3	Leukemia, Myeloid, Acute	disease of cellular proliferation	acute myeloid leukemia	bone marrow	73.9	Y	5.36	Y	1	Kinase Receptors
FOLH1	Carcinoma, Non-Small-Cell Lung	disease of cellular proliferation	non-small cell lung carcinoma	lymph node	40.29	Y	1.11	N	1	Unclassified
FOLH1	Carcinoma, Non-Small-Cell Lung	disease of cellular proliferation	non-small cell lung carcinoma	lung	39.55	Y	2.04	N	2	Unclassified
FOLH1	Leprosy	disease by infectious agent	leprosy	skin	60.4	Y	1.45	N	1	Unclassified
FOLH1	Leprosy	disease by infectious agent	leprosy	lymph node	8.93	Y	1.11	N	2	Unclassified
FOLH1	Tuberculosis	disease by infectious agent	tuberculosis	lung	27.5	Y	2.04	N	1	Unclassified
FOLH1	Tuberculosis	disease by infectious agent	tuberculosis	lymph node	13.92	Y	1.11	N	2	Unclassified
FOLR1	Fallopian Tube Neoplasms	disease of cellular proliferation	fallopian tube cancer	fallopian tube	81.32	Y	197.11	N	1	Unclassified
FOLR1	Ovarian Neoplasms	disease of cellular proliferation	ovarian cancer	ovary	46.61	N	0.24	N	1	Unclassified
FOLR1	Ovarian Neoplasms	disease of cellular proliferation	ovarian cancer	fallopian tube	14.21	Y	197.11	N	2	Unclassified
FOLR1	Ovarian Neoplasms	disease of cellular proliferation	ovarian cancer	endometrium	8.7	Y	1.89	N	3	Unclassified
FOLR1	Peritoneal Neoplasms	disease of cellular proliferation	peritoneal neoplasm	appendix	17.82	N	0.19	N	1	Unclassified
FOLR1	Peritoneal Neoplasms	disease of cellular proliferation	peritoneal neoplasm	small intestine	15.44	N	0.3	N	2	Unclassified
FOLR1	Peritoneal Neoplasms	disease of cellular proliferation	peritoneal neoplasm	lymph node	9.62	N	0	N	3	Unclassified
FSHR	Hypogonadism	reproductive system disease	hypogonadism	testis	55.44	Y	4.91	N	1	G-Protein Coupled Receptors
FSHR	Hypogonadism	reproductive system disease	hypogonadism	brain	11.16	N	0.07	N	2	G-Protein Coupled Receptors
FSHR	Hypogonadism	reproductive system disease	hypogonadism	ovary	9.88	Y	2.45	N	3	G-Protein Coupled Receptors
FSHR	Infertility, Female	reproductive system disease	infertility	fallopian tube	45.78	N	0.15	N	1	G-Protein Coupled Receptors
FSHR	Infertility, Female	reproductive system disease	infertility	ovary	26.57	Y	2.45	N	2	G-Protein Coupled Receptors
FSHR	Infertility, Female	reproductive system disease	infertility	endometrium	21.55	N	0	N	3	G-Protein Coupled Receptors
FSHR	Infertility, Male	reproductive system disease	male infertility	testis	83.21	Y	4.91	N	1	G-Protein Coupled Receptors
FSHR	Polycystic Ovary Syndrome	syndrome	polycystic ovary syndrome	ovary	65.36	Y	2.45	N	1	G-Protein Coupled Receptors
FSHR	Polycystic Ovary Syndrome	syndrome	polycystic ovary syndrome	endometrium	9.47	N	0	N	2	G-Protein Coupled Receptors
GAA	Diabetes Mellitus, Type 1	disease of metabolism	type 1 diabetes mellitus	pancreas	55.93	Y	19.85	Y	1	Enzymes
GAA	Diabetes Mellitus, Type 2	disease of metabolism	type 2 diabetes mellitus	pancreas	35.75	Y	19.85	Y	1	Enzymes
GAA	Diabetes Mellitus, Type 2	disease of metabolism	type 2 diabetes mellitus	adipose tissue	19.27	Y	22.82	N	2	Enzymes
GAA	Diabetes Mellitus, Type 2	disease of metabolism	type 2 diabetes mellitus	skeletal muscle	8.55	Y	20.32	N	3	Enzymes
GAA	Glucose Intolerance	disease of metabolism	glucose intolerance	pancreas	38.74	Y	19.85	Y	1	Enzymes
GAA	Glucose Intolerance	disease of metabolism	glucose intolerance	adipose tissue	25.97	Y	22.82	N	2	Enzymes
GAA	Glucose Intolerance	disease of metabolism	glucose intolerance	skeletal muscle	10.74	Y	20.32	N	3	Enzymes
GAA	Glycogen Storage Disease Type II	disease of metabolism	glycogen storage disease II	skeletal muscle	48.57	Y	20.32	N	1	Enzymes
GAA	Glycogen Storage Disease Type II	disease of metabolism	glycogen storage disease II	heart	13.74	Y	21.32	N	2	Enzymes
GAA	Glycogen Storage Disease Type II	disease of metabolism	glycogen storage disease II	liver	10.86	Y	18.51	Y	3	Enzymes
GABBR1	Alcoholism	disease of mental health	alcohol abuse	brain	28.88	Y	149.62	Y	1	G-Protein Coupled Receptors
GABBR1	Alcoholism	disease of mental health	alcohol abuse	liver	21.02	Y	2.58	Y	2	G-Protein Coupled Receptors
GABBR1	Alcoholism	disease of mental health	alcohol abuse	pancreas	9.39	Y	4.62	N	3	G-Protein Coupled Receptors
GABBR1	Cerebral Palsy	nervous system disease	cerebral palsy	skeletal muscle	51.59	Y	6.29	N	1	G-Protein Coupled Receptors
GABBR1	Cerebral Palsy	nervous system disease	cerebral palsy	brain	25.38	Y	149.62	Y	2	G-Protein Coupled Receptors
GABBR1	Cerebral Palsy	nervous system disease	cerebral palsy	salivary gland	9.4	Y	13.52	N	3	G-Protein Coupled Receptors
GABBR1	Dystonia	nervous system disease	dystonia	brain	49.43	Y	149.62	Y	1	G-Protein Coupled Receptors
GABBR1	Dystonia	nervous system disease	dystonia	skeletal muscle	46.85	Y	6.29	N	2	G-Protein Coupled Receptors
GABBR1	Fragile X Syndrome	genetic disease	fragile X syndrome	brain	43.59	Y	149.62	Y	1	G-Protein Coupled Receptors
GABBR1	Fragile X Syndrome	genetic disease	fragile X syndrome	testis	30.74	Y	11.24	Y	2	G-Protein Coupled Receptors
GABBR1	Fragile X Syndrome	genetic disease	fragile X syndrome	placenta	8	Y	12.09	N	3	G-Protein Coupled Receptors
GABBR1	Multiple Sclerosis	nervous system disease	multiple sclerosis	brain	70.73	Y	149.62	Y	1	G-Protein Coupled Receptors
GABBR1	Muscle Spasticity	nervous system disease	nervous system disease	skeletal muscle	70.33	Y	6.29	N	1	G-Protein Coupled Receptors
GABBR1	Muscle Spasticity	nervous system disease	nervous system disease	brain	14.49	Y	149.62	Y	2	G-Protein Coupled Receptors
GABBR1	Spinal Cord Injuries	nervous system disease	spinal cord disease	urinary bladder	31.86	Y	13.88	N	1	G-Protein Coupled Receptors
GABBR1	Spinal Cord Injuries	nervous system disease	spinal cord disease	skeletal muscle	23.39	Y	6.29	N	2	G-Protein Coupled Receptors
GABBR1	Spinal Cord Injuries	nervous system disease	spinal cord disease	brain	12.67	Y	149.62	Y	3	G-Protein Coupled Receptors
GABRA1	Depressive Disorder	disease of mental health	neurotic disorder	brain	79.27	Y	68.01	Y	1	Ligand_gated_ion_channel Receptors
GABRA1	Sleep Initiation and Maintenance Disorders	disease of mental health	sleep disorder	brain	72.74	Y	68.01	Y	1	Ligand_gated_ion_channel Receptors
GAD2	Diabetes Mellitus, Type 1	disease of metabolism	type 1 diabetes mellitus	pancreas	55.93	Y	2.02	Y	1	Unclassified
GAD2	Diabetes Mellitus, Type 2	disease of metabolism	type 2 diabetes mellitus	pancreas	35.75	Y	2.02	Y	1	Unclassified
GAD2	Diabetes Mellitus, Type 2	disease of metabolism	type 2 diabetes mellitus	adipose tissue	19.27	N	0	N	2	Unclassified
GAD2	Diabetes Mellitus, Type 2	disease of metabolism	type 2 diabetes mellitus	skeletal muscle	8.55	N	0	N	3	Unclassified
GALNS	Mucopolysaccharidosis IV	disease of metabolism	mucopolysaccharidosis IV	skin	33.34	Y	15.88	Y	1	Unclassified
GALNS	Mucopolysaccharidosis IV	disease of metabolism	mucopolysaccharidosis IV	liver	14.71	Y	5.8	Y	2	Unclassified
GALNS	Mucopolysaccharidosis IV	disease of metabolism	mucopolysaccharidosis IV	placenta	14.47	Y	10.68	Y	3	Unclassified
GAST	Dyspepsia	gastrointestinal system disease	dyspepsia	stomach	52.58	Y	2692.34	Y	1	Ligand
GAST	Dyspepsia	gastrointestinal system disease	dyspepsia	duodenum	19.07	Y	53.23	N	2	Ligand
GAST	Dyspepsia	gastrointestinal system disease	dyspepsia	small intestine	11.83	N	0.11	N	3	Ligand
GAST	Peptic Ulcer	gastrointestinal system disease	peptic ulcer disease	stomach	54.4	Y	2692.34	Y	1	Ligand
GAST	Peptic Ulcer	gastrointestinal system disease	peptic ulcer disease	duodenum	15.41	Y	53.23	N	2	Ligand
GAST	Peptic Ulcer	gastrointestinal system disease	peptic ulcer disease	small intestine	11.43	N	0.11	N	3	Ligand
GBA	Gaucher Disease	disease of metabolism	Gaucher's disease	spleen	34.16	Y	23.52	Y	1	Unclassified
GBA	Gaucher Disease	disease of metabolism	Gaucher's disease	bone marrow	25.51	Y	28.56	Y	2	Unclassified
GBA	Gaucher Disease	disease of metabolism	Gaucher's disease	liver	12.95	Y	19.62	Y	3	Unclassified
GCG	Diabetes Mellitus, Type 2	disease of metabolism	type 2 diabetes mellitus	pancreas	35.75	Y	683.22	Y	1	Ligand
GCG	Diabetes Mellitus, Type 2	disease of metabolism	type 2 diabetes mellitus	adipose tissue	19.27	Y	12.37	N	2	Ligand
GCG	Diabetes Mellitus, Type 2	disease of metabolism	type 2 diabetes mellitus	skeletal muscle	8.55	N	0	N	3	Ligand
GCGR	Gastrointestinal Diseases	gastrointestinal system disease	gastrointestinal system disease	stomach	19.36	N	0.03	N	1	G-Protein Coupled Receptors
GCGR	Gastrointestinal Diseases	gastrointestinal system disease	gastrointestinal system disease	small intestine	16.06	N	0.28	N	2	G-Protein Coupled Receptors
GCGR	Gastrointestinal Diseases	gastrointestinal system disease	gastrointestinal system disease	colon	14.76	N	0.17	N	3	G-Protein Coupled Receptors
GCGR	Hypoglycemia	endocrine system disease	hypoglycemia	pancreas	31.72	N	0.62	N	1	G-Protein Coupled Receptors
GCGR	Hypoglycemia	endocrine system disease	hypoglycemia	brain	20.18	N	0.06	N	2	G-Protein Coupled Receptors
GCGR	Hypoglycemia	endocrine system disease	hypoglycemia	adrenal gland	13.12	Y	5.36	N	3	G-Protein Coupled Receptors
GHR	Acromegaly	endocrine system disease	acromegaly	brain	24.21	Y	1.54	N	1	Cytokine Receptors
GHR	Acromegaly	endocrine system disease	acromegaly	thyroid	10.51	Y	4.14	N	2	Cytokine Receptors
GHR	Acromegaly	endocrine system disease	acromegaly	heart	10.42	Y	7.54	N	3	Cytokine Receptors
GHR	Blood Coagulation Disorders	immune system disease	blood coagulation disease	spleen	14.16	Y	3.73	N	1	Cytokine Receptors
GHR	Blood Coagulation Disorders	immune system disease	blood coagulation disease	bone marrow	13.45	N	0.06	N	2	Cytokine Receptors
GHR	Blood Coagulation Disorders	immune system disease	blood coagulation disease	kidney	12.32	Y	10.94	N	3	Cytokine Receptors
GHR	Cachexia	disease of metabolism	wasting syndrome	skeletal muscle	35.05	Y	20.45	N	1	Cytokine Receptors
GHR	Cachexia	disease of metabolism	wasting syndrome	adipose tissue	26.49	Y	72.38	N	2	Cytokine Receptors
GHR	Dwarfism	genetic disease	genetic disease	thyroid	46.05	Y	4.14	N	1	Cytokine Receptors
GHR	Dwarfism	genetic disease	genetic disease	brain	15.67	Y	1.54	N	2	Cytokine Receptors
GHR	Dwarfism, Pituitary	genetic disease	pituitary dwarfism	brain	31.47	Y	1.54	N	1	Cytokine Receptors
GHR	Dwarfism, Pituitary	genetic disease	pituitary dwarfism	thyroid	12.21	Y	4.14	N	2	Cytokine Receptors
GHR	Dwarfism, Pituitary	genetic disease	pituitary dwarfism	adipose tissue	11.09	Y	72.38	N	3	Cytokine Receptors
GHR	Ectodermal Dysplasia	integumentary system disease	ectodermal dysplasia	skin	58.56	Y	4.37	N	1	Cytokine Receptors
GHR	Ectodermal Dysplasia	integumentary system disease	ectodermal dysplasia	brain	10.18	Y	1.54	N	2	Cytokine Receptors
GHR	Fibromyalgia	musculoskeletal system disease	fibromyalgia	skeletal muscle	41.8	Y	20.45	N	1	Cytokine Receptors
GHR	Fibromyalgia	musculoskeletal system disease	fibromyalgia	brain	27.79	Y	1.54	N	2	Cytokine Receptors
GHR	Fibromyalgia	musculoskeletal system disease	fibromyalgia	skin	14.55	Y	4.37	N	3	Cytokine Receptors
GHR	Metabolic Diseases	disease of metabolism	disease of metabolism	pancreas	17.21	Y	1.14	N	1	Cytokine Receptors
GHR	Metabolic Diseases	disease of metabolism	disease of metabolism	liver	10.48	Y	92.18	N	2	Cytokine Receptors
GHR	Metabolic Diseases	disease of metabolism	disease of metabolism	adipose tissue	9.73	Y	72.38	N	3	Cytokine Receptors
GHR	Noonan Syndrome	genetic disease	Noonan syndrome	heart	29.7	Y	7.54	N	1	Cytokine Receptors
GHR	Noonan Syndrome	genetic disease	Noonan syndrome	testis	17.86	Y	2.46	N	2	Cytokine Receptors
GHR	Prader-Willi Syndrome	genetic disease	Prader-Willi syndrome	adipose tissue	25.55	Y	72.38	N	1	Cytokine Receptors
GHR	Prader-Willi Syndrome	genetic disease	Prader-Willi syndrome	brain	21.11	Y	1.54	N	2	Cytokine Receptors
GHR	Prader-Willi Syndrome	genetic disease	Prader-Willi syndrome	testis	8.13	Y	2.46	N	3	Cytokine Receptors
GHR	Short Bowel Syndrome	gastrointestinal system disease	short bowel syndrome	small intestine	69.4	Y	2.36	N	1	Cytokine Receptors
GHR	Short Bowel Syndrome	gastrointestinal system disease	short bowel syndrome	colon	15.63	Y	5.92	N	2	Cytokine Receptors
GHR	Turner Syndrome	genetic disease	Turner syndrome	ovary	33.86	Y	8.75	N	1	Cytokine Receptors
GHR	Turner Syndrome	genetic disease	Turner syndrome	testis	9.23	Y	2.46	N	2	Cytokine Receptors
GHRHR	Cachexia	disease of metabolism	wasting syndrome	skeletal muscle	35.05	N	0.02	N	1	G-Protein Coupled Receptors
GHRHR	Cachexia	disease of metabolism	wasting syndrome	adipose tissue	26.49	N	0.28	N	2	G-Protein Coupled Receptors
GHRHR	Dwarfism, Pituitary	genetic disease	pituitary dwarfism	brain	31.47	Y	2.4	N	1	G-Protein Coupled Receptors
GHRHR	Dwarfism, Pituitary	genetic disease	pituitary dwarfism	thyroid	12.21	N	0.05	N	2	G-Protein Coupled Receptors
GHRHR	Dwarfism, Pituitary	genetic disease	pituitary dwarfism	adipose tissue	11.09	N	0.28	N	3	G-Protein Coupled Receptors
GHRHR	Lipodystrophy	integumentary system disease	lipodystrophy	adipose tissue	71.49	N	0.28	N	1	G-Protein Coupled Receptors
GHSR	Anorexia	disease of mental health	anorexia nervosa	brain	47.16	N	0	N	1	G-Protein Coupled Receptors
GHSR	Anorexia	disease of mental health	anorexia nervosa	adipose tissue	14.53	N	0	N	2	G-Protein Coupled Receptors
GHSR	Cachexia	disease of metabolism	wasting syndrome	skeletal muscle	35.05	N	0	N	1	G-Protein Coupled Receptors
GHSR	Cachexia	disease of metabolism	wasting syndrome	adipose tissue	26.49	N	0	N	2	G-Protein Coupled Receptors
GHSR	Dwarfism, Pituitary	genetic disease	pituitary dwarfism	brain	31.47	N	0	N	1	G-Protein Coupled Receptors
GHSR	Dwarfism, Pituitary	genetic disease	pituitary dwarfism	thyroid	12.21	N	0	N	2	G-Protein Coupled Receptors
GHSR	Dwarfism, Pituitary	genetic disease	pituitary dwarfism	adipose tissue	11.09	N	0	N	3	G-Protein Coupled Receptors
GLA	Fabry Disease	disease of metabolism	Fabry disease	kidney	28.81	Y	14.6	Y	1	Unclassified
GLA	Fabry Disease	disease of metabolism	Fabry disease	skin	23.14	Y	13.98	N	2	Unclassified
GLA	Fabry Disease	disease of metabolism	Fabry disease	heart	18.42	Y	9.19	N	3	Unclassified
GLP1R	Diabetes Mellitus, Type 1	disease of metabolism	type 1 diabetes mellitus	pancreas	55.93	Y	2.84	N	1	G-Protein Coupled Receptors
GLP1R	Diabetes Mellitus, Type 2	disease of metabolism	type 2 diabetes mellitus	pancreas	35.75	Y	2.84	N	1	G-Protein Coupled Receptors
GLP1R	Diabetes Mellitus, Type 2	disease of metabolism	type 2 diabetes mellitus	adipose tissue	19.27	N	0.1	N	2	G-Protein Coupled Receptors
GLP1R	Diabetes Mellitus, Type 2	disease of metabolism	type 2 diabetes mellitus	skeletal muscle	8.55	N	0	N	3	G-Protein Coupled Receptors
GLP1R	Obesity	disease of metabolism	obesity	adipose tissue	52.44	N	0.1	N	1	G-Protein Coupled Receptors
GLP2R	Short Bowel Syndrome	gastrointestinal system disease	short bowel syndrome	small intestine	69.4	Y	6.6	N	1	G-Protein Coupled Receptors
GLP2R	Short Bowel Syndrome	gastrointestinal system disease	short bowel syndrome	colon	15.63	Y	4.43	N	2	G-Protein Coupled Receptors
GNRH1	Menstruation Disturbances	reproductive system disease	amenorrhea	endometrium	50.77	Y	1.48	N	1	Ligand
GNRH1	Menstruation Disturbances	reproductive system disease	amenorrhea	ovary	26.19	Y	1.76	N	2	Ligand
GNRHR	Breast Neoplasms	disease of cellular proliferation	breast cancer	lymph node	50.27	N	0.11	N	1	G-Protein Coupled Receptors
GNRHR	Endometriosis	reproductive system disease	endometriosis	endometrium	52.97	N	0.06	N	1	G-Protein Coupled Receptors
GNRHR	Endometriosis	reproductive system disease	endometriosis	ovary	11.96	N	0.09	N	2	G-Protein Coupled Receptors
GNRHR	Fibrocystic Breast Disease	thoracic disease	microglandular adenosis	skin	30.76	N	0.05	N	1	G-Protein Coupled Receptors
GNRHR	Fibrocystic Breast Disease	thoracic disease	microglandular adenosis	adipose tissue	19.44	N	0.04	N	2	G-Protein Coupled Receptors
GNRHR	Fibrocystic Breast Disease	thoracic disease	microglandular adenosis	lymph node	13.08	N	0.11	N	3	G-Protein Coupled Receptors
GNRHR	Gynecomastia	reproductive system disease	gynecomastia	testis	57.39	N	0.1	N	1	G-Protein Coupled Receptors
GNRHR	Gynecomastia	reproductive system disease	gynecomastia	adipose tissue	11.56	N	0.04	N	2	G-Protein Coupled Receptors
GNRHR	Infertility, Female	reproductive system disease	infertility	fallopian tube	45.78	N	0.05	N	1	G-Protein Coupled Receptors
GNRHR	Infertility, Female	reproductive system disease	infertility	ovary	26.57	N	0.09	N	2	G-Protein Coupled Receptors
GNRHR	Infertility, Female	reproductive system disease	infertility	endometrium	21.55	N	0.06	N	3	G-Protein Coupled Receptors
GNRHR	Leiomyoma	disease of cellular proliferation	uterine fibroid	smooth muscle	28.59	N	0.04	N	1	G-Protein Coupled Receptors
GNRHR	Leiomyoma	disease of cellular proliferation	uterine fibroid	endometrium	15.73	N	0.06	N	2	G-Protein Coupled Receptors
GNRHR	Leiomyoma	disease of cellular proliferation	uterine fibroid	small intestine	9.76	N	0.06	N	3	G-Protein Coupled Receptors
GNRHR	Menstruation Disturbances	reproductive system disease	amenorrhea	endometrium	50.77	N	0.06	N	1	G-Protein Coupled Receptors
GNRHR	Menstruation Disturbances	reproductive system disease	amenorrhea	ovary	26.19	N	0.09	N	2	G-Protein Coupled Receptors
GNRHR	Paraphilias	disease of mental health	hypoactive sexual desire disorder	brain	35.52	N	0.28	N	1	G-Protein Coupled Receptors
GNRHR	Paraphilias	disease of mental health	hypoactive sexual desire disorder	rectum	33.82	N	0.05	N	2	G-Protein Coupled Receptors
GNRHR	Paraphilias	disease of mental health	hypoactive sexual desire disorder	testis	17.8	N	0.1	N	3	G-Protein Coupled Receptors
GNRHR	Prostatic Neoplasms	disease of cellular proliferation	prostate cancer	prostate	71.1	N	0.09	N	1	G-Protein Coupled Receptors
GNRHR	Prostatic Neoplasms	disease of cellular proliferation	prostate cancer	rectum	12.91	N	0.05	N	2	G-Protein Coupled Receptors
GNRHR	Puberty, Precocious	reproductive system disease	precocious puberty	ovary	31.63	N	0.09	N	1	G-Protein Coupled Receptors
GNRHR	Puberty, Precocious	reproductive system disease	precocious puberty	testis	23.39	N	0.1	N	2	G-Protein Coupled Receptors
GNRHR	Puberty, Precocious	reproductive system disease	precocious puberty	adrenal gland	18.28	N	0.71	N	3	G-Protein Coupled Receptors
GRIA1	Diabetic Neuropathies	nervous system disease	diabetic neuropathy	skin	28.38	N	0.15	N	1	Ligand_gated_ion_channel Receptors
GRIA1	Diabetic Neuropathies	nervous system disease	diabetic neuropathy	heart	11.26	N	0.86	N	2	Ligand_gated_ion_channel Receptors
GRIA1	Diabetic Neuropathies	nervous system disease	diabetic neuropathy	skeletal muscle	11.22	N	0	N	3	Ligand_gated_ion_channel Receptors
GRIA1	Epilepsies, Partial	nervous system disease	focal epilepsy	brain	96.85	Y	39.45	Y	1	Ligand_gated_ion_channel Receptors
GRIA1	Epilepsy, Tonic-Clonic	nervous system disease	epilepsy with generalized tonic-clonic seizures	brain	70.32	Y	39.45	Y	1	Ligand_gated_ion_channel Receptors
GRIA1	Memory Disorders	nervous system disease	Memory Disorders	brain	96.89	Y	39.45	Y	1	Ligand_gated_ion_channel Receptors
GRIA1	Neuralgia, Postherpetic	nervous system disease	peripheral nervous system disease	skin	71.08	N	0.15	N	1	Ligand_gated_ion_channel Receptors
GRIA1	Neuralgia, Postherpetic	nervous system disease	peripheral nervous system disease	brain	17.53	Y	39.45	Y	2	Ligand_gated_ion_channel Receptors
GRIN1	Alzheimer Disease	nervous system disease	Alzheimer's disease	brain	93.04	Y	103.16	Y	1	Ligand_gated_ion_channel Receptors
GRIN1	Dyskinesias	nervous system disease	dyskinetic syndrome	brain	65.09	Y	103.16	Y	1	Ligand_gated_ion_channel Receptors
GRIN1	Dyskinesias	nervous system disease	dyskinetic syndrome	skeletal muscle	21.44	N	0	N	2	Ligand_gated_ion_channel Receptors
GRIN1	Parkinson Disease	nervous system disease	Parkinson's Disease	brain	72.38	Y	103.16	Y	1	Ligand_gated_ion_channel Receptors
GRIN1	Tinnitus	nervous system disease	hearing disease	brain	77.68	Y	103.16	Y	1	Ligand_gated_ion_channel Receptors
GRIN1	Tinnitus	nervous system disease	hearing disease	skeletal muscle	18.64	N	0	N	2	Ligand_gated_ion_channel Receptors
GUCY2C	Constipation	gastrointestinal system disease	constipation	rectum	46.38	Y	39.69	Y	1	Enzymes
GUCY2C	Constipation	gastrointestinal system disease	constipation	colon	34.53	Y	36.82	Y	2	Enzymes
GUCY2C	Irritable Bowel Syndrome	syndrome	irritable bowel syndrome	colon	38.79	Y	36.82	Y	1	Enzymes
GUCY2C	Irritable Bowel Syndrome	syndrome	irritable bowel syndrome	rectum	30.7	Y	39.69	Y	2	Enzymes
GUCY2C	Irritable Bowel Syndrome	syndrome	irritable bowel syndrome	small intestine	13.1	Y	58.54	Y	3	Enzymes
GUSB	Diarrhea	gastrointestinal system disease	diarrhea	small intestine	37.31	Y	33.77	Y	1	Unclassified
GUSB	Diarrhea	gastrointestinal system disease	diarrhea	colon	22.14	Y	40.33	Y	2	Unclassified
GUSB	Diarrhea	gastrointestinal system disease	diarrhea	duodenum	10.91	Y	35.94	N	3	Unclassified
HCAR2	Atherosclerosis	cardiovascular system disease	atherosclerosis	smooth muscle	48.86	N	0.3	N	1	Unclassified
HCAR2	Atherosclerosis	cardiovascular system disease	atherosclerosis	adipose tissue	13.81	Y	19.06	N	2	Unclassified
HCAR2	Atherosclerosis	cardiovascular system disease	atherosclerosis	liver	8.6	Y	2	Y	3	Unclassified
HCAR2	Brain Ischemia	cardiovascular system disease	brain ischemia	brain	85.26	N	0.12	Y	1	Unclassified
HCAR2	Diabetes Complications	disease of metabolism	diabetes mellitus	kidney	38.17	N	0.74	Y	1	Unclassified
HCAR2	Diabetes Complications	disease of metabolism	diabetes mellitus	skin	10.32	Y	16.16	N	2	Unclassified
HCAR2	Hypercholesterolemia	disease of metabolism	hypercholesterolemia	liver	25.91	Y	2	Y	1	Unclassified
HCAR2	Hypercholesterolemia	disease of metabolism	hypercholesterolemia	smooth muscle	18.82	N	0.3	N	2	Unclassified
HCAR2	Hypercholesterolemia	disease of metabolism	hypercholesterolemia	heart	8.14	N	0.29	N	3	Unclassified
HCAR2	Hyperlipidemias	disease of metabolism	familial hyperlipidemia	liver	27.07	Y	2	Y	1	Unclassified
HCAR2	Hyperlipidemias	disease of metabolism	familial hyperlipidemia	adipose tissue	15.29	Y	19.06	N	2	Unclassified
HCAR2	Hyperlipidemias	disease of metabolism	familial hyperlipidemia	smooth muscle	12.81	N	0.3	N	3	Unclassified
HCAR2	Hypertriglyceridemia	disease of metabolism	familial hyperlipidemia	adipose tissue	30.91	Y	19.06	N	1	Unclassified
HCAR2	Hypertriglyceridemia	disease of metabolism	familial hyperlipidemia	liver	30.55	Y	2	Y	2	Unclassified
HCAR2	Myocardial Infarction	cardiovascular system disease	myocardial infarction	heart	83.94	N	0.29	N	1	Unclassified
HDAC1	Breast Neoplasms	disease of cellular proliferation	breast cancer	lymph node	50.27	Y	135.24	Y	1	Enzymes
HEXA	Malaria	disease by infectious agent	malaria	spleen	27.68	Y	76.19	N	1	Unclassified
HEXA	Malaria	disease by infectious agent	malaria	placenta	20.48	Y	105.87	N	2	Unclassified
HEXA	Malaria	disease by infectious agent	malaria	liver	15.77	Y	39.35	N	3	Unclassified
HGF	Atherosclerosis	cardiovascular system disease	atherosclerosis	smooth muscle	48.86	Y	6.97	N	1	Unclassified
HGF	Atherosclerosis	cardiovascular system disease	atherosclerosis	adipose tissue	13.81	Y	6.79	N	2	Unclassified
HGF	Atherosclerosis	cardiovascular system disease	atherosclerosis	liver	8.6	Y	18.39	Y	3	Unclassified
HGF	Peripheral Vascular Diseases	cardiovascular system disease	peripheral vascular disease	skin	23.93	N	0.74	Y	1	Unclassified
HGF	Peripheral Vascular Diseases	cardiovascular system disease	peripheral vascular disease	skeletal muscle	10.55	N	0.08	N	2	Unclassified
HGF	Thromboangiitis Obliterans	cardiovascular system disease	thromboangiitis obliterans	adrenal gland	33	Y	20.63	Y	1	Unclassified
HGF	Thromboangiitis Obliterans	cardiovascular system disease	thromboangiitis obliterans	small intestine	11.59	Y	2.31	Y	2	Unclassified
HGF	Thromboangiitis Obliterans	cardiovascular system disease	thromboangiitis obliterans	colon	10.71	Y	2.74	Y	3	Unclassified
HLA-A	Prostatic Neoplasms	disease of cellular proliferation	prostate cancer	prostate	71.1	Y	238.03	N	1	Unclassified
HLA-A	Prostatic Neoplasms	disease of cellular proliferation	prostate cancer	rectum	12.91	Y	474.49	N	2	Unclassified
HMGCR	Atherosclerosis	cardiovascular system disease	atherosclerosis	smooth muscle	48.86	Y	13.37	Y	1	Enzymes
HMGCR	Atherosclerosis	cardiovascular system disease	atherosclerosis	adipose tissue	13.81	Y	10.74	N	2	Enzymes
HMGCR	Atherosclerosis	cardiovascular system disease	atherosclerosis	liver	8.6	Y	33.73	N	3	Enzymes
HMGCR	Brain Ischemia	cardiovascular system disease	brain ischemia	brain	85.26	Y	51.81	Y	1	Enzymes
HMGCR	Colorectal Neoplasms	disease of cellular proliferation	colorectal cancer	colon	38.19	Y	46.85	Y	1	Enzymes
HMGCR	Colorectal Neoplasms	disease of cellular proliferation	colorectal cancer	rectum	33.81	Y	41.01	Y	2	Enzymes
HMGCR	Colorectal Neoplasms	disease of cellular proliferation	colorectal cancer	lymph node	8.25	Y	15.92	Y	3	Enzymes
HMGCR	Diabetes Complications	disease of metabolism	diabetes mellitus	kidney	38.17	Y	17.75	Y	1	Enzymes
HMGCR	Diabetes Complications	disease of metabolism	diabetes mellitus	skin	10.32	Y	36.54	Y	2	Enzymes
HMGCR	Diabetes Mellitus, Type 2	disease of metabolism	type 2 diabetes mellitus	pancreas	35.75	Y	8.15	Y	1	Enzymes
HMGCR	Diabetes Mellitus, Type 2	disease of metabolism	type 2 diabetes mellitus	adipose tissue	19.27	Y	10.74	N	2	Enzymes
HMGCR	Diabetes Mellitus, Type 2	disease of metabolism	type 2 diabetes mellitus	skeletal muscle	8.55	Y	2.66	Y	3	Enzymes
HMGCR	Hypercholesterolemia	disease of metabolism	hypercholesterolemia	liver	25.91	Y	33.73	N	1	Enzymes
HMGCR	Hypercholesterolemia	disease of metabolism	hypercholesterolemia	smooth muscle	18.82	Y	13.37	Y	2	Enzymes
HMGCR	Hypercholesterolemia	disease of metabolism	hypercholesterolemia	heart	8.14	Y	6.1	Y	3	Enzymes
HMGCR	Hyperlipidemias	disease of metabolism	familial hyperlipidemia	liver	27.07	Y	33.73	N	1	Enzymes
HMGCR	Hyperlipidemias	disease of metabolism	familial hyperlipidemia	adipose tissue	15.29	Y	10.74	N	2	Enzymes
HMGCR	Hyperlipidemias	disease of metabolism	familial hyperlipidemia	smooth muscle	12.81	Y	13.37	Y	3	Enzymes
HMGCR	Hypertriglyceridemia	disease of metabolism	familial hyperlipidemia	adipose tissue	30.91	Y	10.74	N	1	Enzymes
HMGCR	Hypertriglyceridemia	disease of metabolism	familial hyperlipidemia	liver	30.55	Y	33.73	N	2	Enzymes
HMGCR	Memory Disorders	nervous system disease	Memory Disorders	brain	96.89	Y	51.81	Y	1	Enzymes
HMGCR	Myocardial Infarction	cardiovascular system disease	myocardial infarction	heart	83.94	Y	6.1	Y	1	Enzymes
HMGCR	Osteoporosis	musculoskeletal system disease	osteoporosis	bone marrow	21.67	Y	17.31	Y	1	Enzymes
HMGCR	Osteoporosis	musculoskeletal system disease	osteoporosis	adipose tissue	12.5	Y	10.74	N	2	Enzymes
HMGCR	Osteoporosis	musculoskeletal system disease	osteoporosis	skeletal muscle	10.94	Y	2.66	Y	3	Enzymes
HPD	Tyrosinemias	disease of metabolism	tyrosinemia	liver	60.08	Y	935.81	Y	1	Enzymes
HPD	Tyrosinemias	disease of metabolism	tyrosinemia	kidney	28.63	Y	318.94	Y	2	Enzymes
HPGD	Stomach Ulcer	gastrointestinal system disease	gastric ulcer	stomach	76.52	Y	245.39	Y	1	Enzymes
HPSE	Liver Neoplasms	disease of cellular proliferation	liver cancer	liver	63.7	Y	1.2	Y	1	Unclassified
HRH1	Asthma	respiratory system disease	asthma	lung	67.67	Y	3.74	Y	1	G-Protein Coupled Receptors
HRH1	Asthma	respiratory system disease	asthma	smooth muscle	11.93	Y	5.52	Y	2	G-Protein Coupled Receptors
HRH1	Conjunctivitis, Allergic	nervous system disease	vernal conjunctivitis	spleen	50.89	N	0.99	N	1	G-Protein Coupled Receptors
HRH1	Conjunctivitis, Allergic	nervous system disease	vernal conjunctivitis	lymph node	21.42	Y	1.34	N	2	G-Protein Coupled Receptors
HRH1	Conjunctivitis, Allergic	nervous system disease	vernal conjunctivitis	skin	13.43	Y	3.29	N	3	G-Protein Coupled Receptors
HRH1	Depressive Disorder	disease of mental health	neurotic disorder	brain	79.27	Y	7.52	N	1	G-Protein Coupled Receptors
HRH1	Dermatitis, Atopic	integumentary system disease	atopic dermatitis	skin	84.05	Y	3.29	N	1	G-Protein Coupled Receptors
HRH1	Eczema	integumentary system disease	eczematous skin disease	skin	68.62	Y	3.29	N	1	G-Protein Coupled Receptors
HRH1	Hypersensitivity	immune system disease	hypersensitivity reaction type I disease	lung	35.06	Y	3.74	Y	1	G-Protein Coupled Receptors
HRH1	Hypersensitivity	immune system disease	hypersensitivity reaction type I disease	skin	21.14	Y	3.29	N	2	G-Protein Coupled Receptors
HRH1	Keratoconjunctivitis	nervous system disease	keratoconjunctivitis	salivary gland	71.41	N	0.55	N	1	G-Protein Coupled Receptors
HRH1	Nausea	nervous system disease	motion sickness	stomach	28.69	Y	1.91	Y	1	G-Protein Coupled Receptors
HRH1	Nausea	nervous system disease	motion sickness	brain	10.95	Y	7.52	N	2	G-Protein Coupled Receptors
HRH1	Pruritus	integumentary system disease	skin disease	skin	75.19	Y	3.29	N	1	G-Protein Coupled Receptors
HRH1	Psoriasis	integumentary system disease	psoriasis	skin	80.74	Y	3.29	N	1	G-Protein Coupled Receptors
HRH1	Rhinitis	respiratory system disease	rhinitis	lung	30.66	Y	3.74	Y	1	G-Protein Coupled Receptors
HRH1	Rhinitis	respiratory system disease	rhinitis	tonsil	15.77	Y	1.49	N	2	G-Protein Coupled Receptors
HRH1	Rhinitis	respiratory system disease	rhinitis	skin	10.98	Y	3.29	N	3	G-Protein Coupled Receptors
HRH1	Rhinitis, Allergic, Perennial	respiratory system disease	rhinitis	lung	38.2	Y	3.74	Y	1	G-Protein Coupled Receptors
HRH1	Rhinitis, Allergic, Perennial	respiratory system disease	rhinitis	tonsil	13.25	Y	1.49	N	2	G-Protein Coupled Receptors
HRH1	Rhinitis, Allergic, Perennial	respiratory system disease	rhinitis	skin	10.95	Y	3.29	N	3	G-Protein Coupled Receptors
HRH1	Rhinitis, Allergic, Seasonal	respiratory system disease	allergic rhinitis	lung	30.29	Y	3.74	Y	1	G-Protein Coupled Receptors
HRH1	Rhinitis, Allergic, Seasonal	respiratory system disease	allergic rhinitis	skin	18.63	Y	3.29	N	2	G-Protein Coupled Receptors
HRH1	Rhinitis, Allergic, Seasonal	respiratory system disease	allergic rhinitis	tonsil	9.26	Y	1.49	N	3	G-Protein Coupled Receptors
HRH1	Skin Diseases	integumentary system disease	skin disease	skin	50.33	Y	3.29	N	1	G-Protein Coupled Receptors
HRH1	Skin Diseases	integumentary system disease	skin disease	lymph node	14.38	Y	1.34	N	2	G-Protein Coupled Receptors
HRH1	Urticaria	integumentary system disease	urticaria	skin	57.82	Y	3.29	N	1	G-Protein Coupled Receptors
HRH2	Duodenal Ulcer	gastrointestinal system disease	duodenal ulcer	stomach	46.72	Y	3.58	N	1	G-Protein Coupled Receptors
HRH2	Duodenal Ulcer	gastrointestinal system disease	duodenal ulcer	duodenum	26.65	Y	2.47	Y	2	G-Protein Coupled Receptors
HRH2	Duodenal Ulcer	gastrointestinal system disease	duodenal ulcer	small intestine	16.78	Y	2.74	Y	3	G-Protein Coupled Receptors
HRH2	Esophagitis, Peptic	gastrointestinal system disease	peptic esophagitis	esophagus	61.58	N	0.63	N	1	G-Protein Coupled Receptors
HRH2	Esophagitis, Peptic	gastrointestinal system disease	peptic esophagitis	stomach	26.35	Y	3.58	N	2	G-Protein Coupled Receptors
HRH2	Gastritis	gastrointestinal system disease	gastritis	stomach	82.04	Y	3.58	N	1	G-Protein Coupled Receptors
HRH2	Gastroesophageal Reflux	gastrointestinal system disease	gastroesophageal reflux disease	esophagus	63.08	N	0.63	N	1	G-Protein Coupled Receptors
HRH2	Gastroesophageal Reflux	gastrointestinal system disease	gastroesophageal reflux disease	stomach	26.38	Y	3.58	N	2	G-Protein Coupled Receptors
HRH2	Helicobacter Infections	disease by infectious agent	Helicobacter pylori infectious disease	stomach	81.56	Y	3.58	N	1	G-Protein Coupled Receptors
HRH2	Leukemia, Myeloid, Acute	disease of cellular proliferation	acute myeloid leukemia	bone marrow	73.9	Y	11.1	N	1	G-Protein Coupled Receptors
HRH2	Peptic Ulcer	gastrointestinal system disease	peptic ulcer disease	stomach	54.4	Y	3.58	N	1	G-Protein Coupled Receptors
HRH2	Peptic Ulcer	gastrointestinal system disease	peptic ulcer disease	duodenum	15.41	Y	2.47	Y	2	G-Protein Coupled Receptors
HRH2	Peptic Ulcer	gastrointestinal system disease	peptic ulcer disease	small intestine	11.43	Y	2.74	Y	3	G-Protein Coupled Receptors
HRH2	Stomach Ulcer	gastrointestinal system disease	gastric ulcer	stomach	76.52	Y	3.58	N	1	G-Protein Coupled Receptors
HRH2	Ulcer	gastrointestinal system disease	gastric ulcer	small intestine	30.59	Y	2.74	Y	1	G-Protein Coupled Receptors
HRH2	Ulcer	gastrointestinal system disease	gastric ulcer	rectum	13.61	N	0.53	N	2	G-Protein Coupled Receptors
HRH2	Ulcer	gastrointestinal system disease	gastric ulcer	esophagus	13.21	N	0.63	N	3	G-Protein Coupled Receptors
HRH2	Zollinger-Ellison Syndrome	gastrointestinal system disease	stomach disease	stomach	37.12	Y	3.58	N	1	G-Protein Coupled Receptors
HRH2	Zollinger-Ellison Syndrome	gastrointestinal system disease	stomach disease	pancreas	21.03	N	0.48	N	2	G-Protein Coupled Receptors
HRH2	Zollinger-Ellison Syndrome	gastrointestinal system disease	stomach disease	duodenum	14	Y	2.47	Y	3	G-Protein Coupled Receptors
HRH3	Cataplexy	disease of mental health	narcolepsy	brain	81.87	Y	5.47	N	1	G-Protein Coupled Receptors
HRH3	Cataplexy	disease of mental health	narcolepsy	skeletal muscle	14.45	N	0	N	2	G-Protein Coupled Receptors
HRH3	Narcolepsy	disease of mental health	narcolepsy	brain	78.14	Y	5.47	N	1	G-Protein Coupled Receptors
HSPD1	Diabetes Mellitus, Type 1	disease of metabolism	type 1 diabetes mellitus	pancreas	55.93	Y	47.4	Y	1	Unclassified
HTR1A	Anxiety Disorders	disease of mental health	anxiety disorder	brain	80.05	Y	1.29	N	1	G-Protein Coupled Receptors
HTR1A	Dysuria	urinary system disease	Dysuria	urinary bladder	54.39	N	0	N	1	G-Protein Coupled Receptors
HTR1A	Dysuria	urinary system disease	Dysuria	prostate	26.53	N	0.03	N	2	G-Protein Coupled Receptors
HTR1A	Dysuria	urinary system disease	Dysuria	rectum	12.71	N	0	N	3	G-Protein Coupled Receptors
HTR1A	Hypertension	cardiovascular system disease	hypertension	kidney	33.3	N	0	N	1	G-Protein Coupled Receptors
HTR1A	Hypertension	cardiovascular system disease	hypertension	heart	17.33	N	0.09	N	2	G-Protein Coupled Receptors
HTR1A	Hypertension	cardiovascular system disease	hypertension	smooth muscle	14.55	N	0	N	3	G-Protein Coupled Receptors
HTR1D	Cluster Headache	nervous system disease	brain disease	brain	64.79	N	0.34	Y	1	G-Protein Coupled Receptors
HTR1D	Cluster Headache	nervous system disease	brain disease	skin	15.32	N	0.02	Y	2	G-Protein Coupled Receptors
HTR1D	Migraine Disorders	nervous system disease	migraine	brain	61.81	N	0.34	Y	1	G-Protein Coupled Receptors
HTR1D	Migraine Disorders	nervous system disease	migraine	skeletal muscle	11.01	N	0.04	Y	2	G-Protein Coupled Receptors
HTR2A	Fibromyalgia	musculoskeletal system disease	fibromyalgia	skeletal muscle	41.8	N	0.16	Y	1	G-Protein Coupled Receptors
HTR2A	Fibromyalgia	musculoskeletal system disease	fibromyalgia	brain	27.79	Y	21.82	N	2	G-Protein Coupled Receptors
HTR2A	Fibromyalgia	musculoskeletal system disease	fibromyalgia	skin	14.55	N	0.05	N	3	G-Protein Coupled Receptors
HTR2A	Migraine Disorders	nervous system disease	migraine	brain	61.81	Y	21.82	N	1	G-Protein Coupled Receptors
HTR2A	Migraine Disorders	nervous system disease	migraine	skeletal muscle	11.01	N	0.16	Y	2	G-Protein Coupled Receptors
HTR2A	Parkinson Disease	nervous system disease	Parkinson's Disease	brain	72.38	Y	21.82	N	1	G-Protein Coupled Receptors
HTR2A	Thrombosis	cardiovascular system disease	vascular disease	heart	34.06	N	0.42	N	1	G-Protein Coupled Receptors
HTR2A	Thrombosis	cardiovascular system disease	vascular disease	brain	8.88	Y	21.82	N	2	G-Protein Coupled Receptors
HTR2C	Obesity	disease of metabolism	obesity	adipose tissue	52.44	N	0.01	N	1	G-Protein Coupled Receptors
HTR3A	Irritable Bowel Syndrome	syndrome	irritable bowel syndrome	colon	38.79	N	0.63	N	1	Ligand_gated_ion_channel Receptors
HTR3A	Irritable Bowel Syndrome	syndrome	irritable bowel syndrome	rectum	30.7	N	0.57	N	2	Ligand_gated_ion_channel Receptors
HTR3A	Irritable Bowel Syndrome	syndrome	irritable bowel syndrome	small intestine	13.1	Y	1.07	N	3	Ligand_gated_ion_channel Receptors
HTR3A	Nausea	nervous system disease	motion sickness	stomach	28.69	N	0.27	N	1	Ligand_gated_ion_channel Receptors
HTR3A	Nausea	nervous system disease	motion sickness	brain	10.95	N	0.19	N	2	Ligand_gated_ion_channel Receptors
HTR4	Constipation	gastrointestinal system disease	constipation	rectum	46.38	Y	2.39	Y	1	G-Protein Coupled Receptors
HTR4	Constipation	gastrointestinal system disease	constipation	colon	34.53	Y	2.27	Y	2	G-Protein Coupled Receptors
HTR4	Dyspepsia	gastrointestinal system disease	dyspepsia	stomach	52.58	N	0.05	Y	1	G-Protein Coupled Receptors
HTR4	Dyspepsia	gastrointestinal system disease	dyspepsia	duodenum	19.07	Y	3.59	Y	2	G-Protein Coupled Receptors
HTR4	Dyspepsia	gastrointestinal system disease	dyspepsia	small intestine	11.83	Y	8.17	Y	3	G-Protein Coupled Receptors
HTR4	Esophagitis, Peptic	gastrointestinal system disease	peptic esophagitis	esophagus	61.58	N	0.08	Y	1	G-Protein Coupled Receptors
HTR4	Esophagitis, Peptic	gastrointestinal system disease	peptic esophagitis	stomach	26.35	N	0.05	Y	2	G-Protein Coupled Receptors
HTR4	Gastroesophageal Reflux	gastrointestinal system disease	gastroesophageal reflux disease	esophagus	63.08	N	0.08	Y	1	G-Protein Coupled Receptors
HTR4	Gastroesophageal Reflux	gastrointestinal system disease	gastroesophageal reflux disease	stomach	26.38	N	0.05	Y	2	G-Protein Coupled Receptors
HTR4	Irritable Bowel Syndrome	syndrome	irritable bowel syndrome	colon	38.79	Y	2.27	Y	1	G-Protein Coupled Receptors
HTR4	Irritable Bowel Syndrome	syndrome	irritable bowel syndrome	rectum	30.7	Y	2.39	Y	2	G-Protein Coupled Receptors
HTR4	Irritable Bowel Syndrome	syndrome	irritable bowel syndrome	small intestine	13.1	Y	8.17	Y	3	G-Protein Coupled Receptors
HTR6	Alzheimer Disease	nervous system disease	Alzheimer's disease	brain	93.04	N	0.3	N	1	G-Protein Coupled Receptors
HYAL1	Diabetic Retinopathy	nervous system disease	diabetic retinopathy	kidney	22.9	Y	40.12	Y	1	Enzymes
HYAL1	Diabetic Retinopathy	nervous system disease	diabetic retinopathy	brain	15.61	N	0.82	Y	2	Enzymes
HYAL1	Diabetic Retinopathy	nervous system disease	diabetic retinopathy	pancreas	14.19	Y	3.4	N	3	Enzymes
ICAM1	Cytomegalovirus Infections	disease by infectious agent	Cytomegalovirus infectious disease	salivary gland	11.97	Y	5.86	N	1	Unclassified
ICAM1	Cytomegalovirus Infections	disease by infectious agent	Cytomegalovirus infectious disease	lung	11.59	Y	162.91	Y	2	Unclassified
ICAM1	Cytomegalovirus Infections	disease by infectious agent	Cytomegalovirus infectious disease	spleen	8.9	Y	41.15	Y	3	Unclassified
IDS	Mucopolysaccharidosis II	disease of metabolism	mucopolysaccharidosis II	skin	25.85	Y	39.27	N	1	Unclassified
IDS	Mucopolysaccharidosis II	disease of metabolism	mucopolysaccharidosis II	liver	13.14	Y	14	N	2	Unclassified
IDS	Mucopolysaccharidosis II	disease of metabolism	mucopolysaccharidosis II	spleen	12.55	Y	54.39	N	3	Unclassified
IDUA	Mucopolysaccharidosis I	disease of metabolism	mucopolysaccharidosis I	skin	22.1	Y	9.18	Y	1	Unclassified
IDUA	Mucopolysaccharidosis I	disease of metabolism	mucopolysaccharidosis I	liver	20.59	Y	2.12	Y	2	Unclassified
IDUA	Mucopolysaccharidosis I	disease of metabolism	mucopolysaccharidosis I	brain	14.06	Y	7.96	Y	3	Unclassified
IFNA2	Hepatitis B	disease by infectious agent	hepatitis B	liver	74.25	N	0	N	1	Cytokines
IFNA2	Hepatitis C	disease by infectious agent	hepatitis C	liver	72.51	N	0	N	1	Cytokines
IFNAR1	Multiple Sclerosis, Chronic Progressive	nervous system disease	chronic progressive multiple sclerosis	brain	82.55	Y	25.47	Y	1	Cytokine Receptors
IFNAR1	Multiple Sclerosis, Relapsing-Remitting	nervous system disease	relapsing-remitting multiple sclerosis	brain	81.31	Y	25.47	Y	1	Cytokine Receptors
IFNAR2	Brain Neoplasms	disease of cellular proliferation	brain cancer	brain	78.86	Y	11.08	Y	1	Cytokine Receptors
IFNAR2	Encephalitis	nervous system disease	encephalitis	brain	68.94	Y	11.08	Y	1	Cytokine Receptors
IFNAR2	Eye Infections	nervous system disease	eye disease	skin	16.06	Y	5.47	Y	1	Cytokine Receptors
IFNAR2	Eye Infections	nervous system disease	eye disease	lymph node	14.84	Y	31.88	N	2	Cytokine Receptors
IFNAR2	Eye Infections	nervous system disease	eye disease	skeletal muscle	12.78	Y	4.95	N	3	Cytokine Receptors
IFNAR2	Head and Neck Neoplasms	disease of cellular proliferation	neck neoplasm	esophagus	20.51	Y	9.81	N	1	Cytokine Receptors
IFNAR2	Head and Neck Neoplasms	disease of cellular proliferation	neck neoplasm	salivary gland	19.5	Y	8.9	N	2	Cytokine Receptors
IFNAR2	Head and Neck Neoplasms	disease of cellular proliferation	neck neoplasm	thyroid	19.24	Y	10.68	N	3	Cytokine Receptors
IFNAR2	Hepatitis	gastrointestinal system disease	hepatitis	liver	65.73	Y	15.82	N	1	Cytokine Receptors
IFNAR2	Hepatitis A	disease by infectious agent	hepatitis A	liver	47.25	Y	15.82	N	1	Cytokine Receptors
IFNAR2	Hepatitis B	disease by infectious agent	hepatitis B	liver	74.25	Y	15.82	N	1	Cytokine Receptors
IFNAR2	Hepatitis C	disease by infectious agent	hepatitis C	liver	72.51	Y	15.82	N	1	Cytokine Receptors
IFNAR2	Hepatitis D	disease by infectious agent	hepatitis D	liver	88.24	Y	15.82	N	1	Cytokine Receptors
IFNAR2	Hepatitis, Viral, Human	disease by infectious agent	viral infectious disease	liver	68.9	Y	15.82	N	1	Cytokine Receptors
IFNAR2	Herpes Simplex	disease by infectious agent	herpes simplex	skin	19.01	Y	5.47	Y	1	Cytokine Receptors
IFNAR2	Herpes Simplex	disease by infectious agent	herpes simplex	brain	18.9	Y	11.08	Y	2	Cytokine Receptors
IFNAR2	Herpes Simplex	disease by infectious agent	herpes simplex	spleen	11.85	Y	33.61	Y	3	Cytokine Receptors
IFNAR2	Herpes Zoster	disease by infectious agent	herpes zoster	skin	49.3	Y	5.47	Y	1	Cytokine Receptors
IFNAR2	Herpes Zoster	disease by infectious agent	herpes zoster	brain	12.95	Y	11.08	Y	2	Cytokine Receptors
IFNAR2	Herpes Zoster	disease by infectious agent	herpes zoster	skeletal muscle	11.99	Y	4.95	N	3	Cytokine Receptors
IFNAR2	Herpesviridae Infections	disease by infectious agent	Herpesviridae infectious disease	lymph node	11.89	Y	31.88	N	1	Cytokine Receptors
IFNAR2	Herpesviridae Infections	disease by infectious agent	Herpesviridae infectious disease	skin	10.34	Y	5.47	Y	2	Cytokine Receptors
IFNAR2	Herpesviridae Infections	disease by infectious agent	Herpesviridae infectious disease	spleen	10.22	Y	33.61	Y	3	Cytokine Receptors
IFNAR2	HIV Infections	disease by infectious agent	Human immunodeficiency virus infectious disease	lymph node	14.11	Y	31.88	N	1	Cytokine Receptors
IFNAR2	HIV Infections	disease by infectious agent	Human immunodeficiency virus infectious disease	brain	9.85	Y	11.08	Y	2	Cytokine Receptors
IFNAR2	HIV Infections	disease by infectious agent	Human immunodeficiency virus infectious disease	adipose tissue	8.2	Y	19.06	N	3	Cytokine Receptors
IFNAR2	Influenza, Human	disease by infectious agent	influenza	lung	51.53	Y	23.3	N	1	Cytokine Receptors
IFNAR2	Keratoconjunctivitis	nervous system disease	keratoconjunctivitis	salivary gland	71.41	Y	8.9	N	1	Cytokine Receptors
IFNAR2	Kidney Neoplasms	disease of cellular proliferation	kidney cancer	kidney	66.71	Y	8.39	N	1	Cytokine Receptors
IFNAR2	Leukemia	disease of cellular proliferation	leukemia	bone marrow	55.48	Y	15.53	N	1	Cytokine Receptors
IFNAR2	Leukemia	disease of cellular proliferation	leukemia	spleen	13.39	Y	33.61	Y	2	Cytokine Receptors
IFNAR2	Leukemia	disease of cellular proliferation	leukemia	lymph node	9.4	Y	31.88	N	3	Cytokine Receptors
IFNAR2	Leukemia, Hairy Cell	disease of cellular proliferation	hairy cell leukemia	bone marrow	52.94	Y	15.53	N	1	Cytokine Receptors
IFNAR2	Leukemia, Hairy Cell	disease of cellular proliferation	hairy cell leukemia	spleen	28.17	Y	33.61	Y	2	Cytokine Receptors
IFNAR2	Leukemia, Hairy Cell	disease of cellular proliferation	hairy cell leukemia	lymph node	9.19	Y	31.88	N	3	Cytokine Receptors
IFNAR2	Leukemia, Myelomonocytic, Chronic	disease of cellular proliferation	chronic monocytic leukemia	bone marrow	64.56	Y	15.53	N	1	Cytokine Receptors
IFNAR2	Leukemia, Myelomonocytic, Chronic	disease of cellular proliferation	chronic monocytic leukemia	skin	9.18	Y	5.47	Y	2	Cytokine Receptors
IFNAR2	Liver Cirrhosis	gastrointestinal system disease	liver cirrhosis	liver	52.6	Y	15.82	N	1	Cytokine Receptors
IFNAR2	Lymphoma	disease of cellular proliferation	lymphoma	lymph node	35.27	Y	31.88	N	1	Cytokine Receptors
IFNAR2	Lymphoma	disease of cellular proliferation	lymphoma	bone marrow	15.59	Y	15.53	N	2	Cytokine Receptors
IFNAR2	Lymphoma	disease of cellular proliferation	lymphoma	spleen	8.64	Y	33.61	Y	3	Cytokine Receptors
IFNAR2	Lymphoma, Non-Hodgkin	disease of cellular proliferation	lymphosarcoma	lymph node	31.5	Y	31.88	N	1	Cytokine Receptors
IFNAR2	Lymphoma, Non-Hodgkin	disease of cellular proliferation	lymphosarcoma	bone marrow	16.42	Y	15.53	N	2	Cytokine Receptors
IFNAR2	Lymphoma, Non-Hodgkin	disease of cellular proliferation	lymphosarcoma	skin	8.74	Y	5.47	Y	3	Cytokine Receptors
IFNAR2	Melanoma	disease of cellular proliferation	melanoma	lymph node	37.39	Y	31.88	N	1	Cytokine Receptors
IFNAR2	Melanoma	disease of cellular proliferation	melanoma	skin	25.41	Y	5.47	Y	2	Cytokine Receptors
IFNAR2	Multiple Myeloma	disease of cellular proliferation	multiple myeloma	bone marrow	68.66	Y	15.53	N	1	Cytokine Receptors
IFNAR2	Multiple Sclerosis	nervous system disease	multiple sclerosis	brain	70.73	Y	11.08	Y	1	Cytokine Receptors
IFNAR2	Multiple Sclerosis, Chronic Progressive	nervous system disease	chronic progressive multiple sclerosis	brain	82.55	Y	11.08	Y	1	Cytokine Receptors
IFNAR2	Multiple Sclerosis, Relapsing-Remitting	nervous system disease	relapsing-remitting multiple sclerosis	brain	81.31	Y	11.08	Y	1	Cytokine Receptors
IFNAR2	Mycoses	disease by infectious agent	fungal infectious disease	lung	25.94	Y	23.3	N	1	Cytokine Receptors
IFNAR2	Mycoses	disease by infectious agent	fungal infectious disease	skin	16.26	Y	5.47	Y	2	Cytokine Receptors
IFNAR2	Neoplasms, Basal Cell	disease of cellular proliferation	basal cell carcinoma	skin	71.02	Y	5.47	Y	1	Cytokine Receptors
IFNAR2	Otitis	nervous system disease	auditory system disease	tonsil	38.11	Y	34.68	N	1	Cytokine Receptors
IFNAR2	Otitis	nervous system disease	auditory system disease	brain	16.21	Y	11.08	Y	2	Cytokine Receptors
IFNAR2	Otitis	nervous system disease	auditory system disease	skeletal muscle	9.63	Y	4.95	N	3	Cytokine Receptors
IFNAR2	Ovarian Neoplasms	disease of cellular proliferation	ovarian cancer	ovary	46.61	Y	12.64	N	1	Cytokine Receptors
IFNAR2	Ovarian Neoplasms	disease of cellular proliferation	ovarian cancer	fallopian tube	14.21	Y	14.29	N	2	Cytokine Receptors
IFNAR2	Ovarian Neoplasms	disease of cellular proliferation	ovarian cancer	endometrium	8.7	Y	12.01	Y	3	Cytokine Receptors
IFNAR2	Papillomavirus Infections	disease by infectious agent	DNA virus infectious disease	skin	43.2	Y	5.47	Y	1	Cytokine Receptors
IFNAR2	Papillomavirus Infections	disease by infectious agent	DNA virus infectious disease	tonsil	11.47	Y	34.68	N	2	Cytokine Receptors
IFNAR2	Papillomavirus Infections	disease by infectious agent	DNA virus infectious disease	lymph node	11.04	Y	31.88	N	3	Cytokine Receptors
IFNAR2	Penile Induration	reproductive system disease	Peyronie's disease	testis	22.11	Y	6.97	N	1	Cytokine Receptors
IFNAR2	Penile Induration	reproductive system disease	Peyronie's disease	smooth muscle	19.19	Y	19.07	N	2	Cytokine Receptors
IFNAR2	Penile Induration	reproductive system disease	Peyronie's disease	adipose tissue	17.18	Y	19.06	N	3	Cytokine Receptors
IFNAR2	Polycythemia Vera	immune system disease	polycythemia vera	bone marrow	63.89	Y	15.53	N	1	Cytokine Receptors
IFNAR2	Polycythemia Vera	immune system disease	polycythemia vera	spleen	10.6	Y	33.61	Y	2	Cytokine Receptors
IFNAR2	Prostatic Diseases	reproductive system disease	prostate disease	prostate	72.75	Y	8.68	Y	1	Cytokine Receptors
IFNAR2	Prostatic Diseases	reproductive system disease	prostate disease	rectum	11.03	Y	17.15	Y	2	Cytokine Receptors
IFNAR2	Reproductive Tract Infections	reproductive system disease	Reproductive Tract Infections	fallopian tube	21.96	Y	14.29	N	1	Cytokine Receptors
IFNAR2	Reproductive Tract Infections	reproductive system disease	Reproductive Tract Infections	endometrium	20.45	Y	12.01	Y	2	Cytokine Receptors
IFNAR2	Reproductive Tract Infections	reproductive system disease	Reproductive Tract Infections	appendix	14.92	Y	35.36	N	3	Cytokine Receptors
IFNAR2	Sarcoma, Kaposi	disease of cellular proliferation	Kaposi's sarcoma	skin	33.52	Y	5.47	Y	1	Cytokine Receptors
IFNAR2	Sarcoma, Kaposi	disease of cellular proliferation	Kaposi's sarcoma	lymph node	30.46	Y	31.88	N	2	Cytokine Receptors
IFNAR2	Skin Neoplasms	disease of cellular proliferation	skin cancer	skin	65.74	Y	5.47	Y	1	Cytokine Receptors
IFNAR2	Skin Neoplasms	disease of cellular proliferation	skin cancer	lymph node	18.26	Y	31.88	N	2	Cytokine Receptors
IFNAR2	Thrombocytopenia	immune system disease	thrombocytopenia	bone marrow	26.55	Y	15.53	N	1	Cytokine Receptors
IFNAR2	Thrombocytopenia	immune system disease	thrombocytopenia	spleen	25	Y	33.61	Y	2	Cytokine Receptors
IFNAR2	Thrombocytopenia	immune system disease	thrombocytopenia	kidney	16.31	Y	8.39	N	3	Cytokine Receptors
IFNAR2	Urinary Bladder Neoplasms	disease of cellular proliferation	urinary bladder cancer	urinary bladder	70.77	Y	35.51	N	1	Cytokine Receptors
IFNAR2	Urinary Tract Infections	urinary system disease	Urinary Tract Infections	urinary bladder	55.82	Y	35.51	N	1	Cytokine Receptors
IFNAR2	Urinary Tract Infections	urinary system disease	Urinary Tract Infections	kidney	19.37	Y	8.39	N	2	Cytokine Receptors
IFNAR2	Uterine Cervical Neoplasms	disease of cellular proliferation	cervix carcinoma	lymph node	27.55	Y	31.88	N	1	Cytokine Receptors
IFNAR2	Uterine Cervical Neoplasms	disease of cellular proliferation	cervix carcinoma	rectum	16.64	Y	17.15	Y	2	Cytokine Receptors
IFNAR2	Uterine Cervical Neoplasms	disease of cellular proliferation	cervix carcinoma	urinary bladder	16.37	Y	35.51	N	3	Cytokine Receptors
IFNG	Arthritis, Rheumatoid	musculoskeletal system disease	arthritis	lymph node	10.27	Y	7.11	N	1	Cytokines
IFNG	Arthritis, Rheumatoid	musculoskeletal system disease	arthritis	bone marrow	9.44	Y	5.87	N	2	Cytokines
IFNG	Arthritis, Rheumatoid	musculoskeletal system disease	arthritis	skin	8.53	N	0.04	N	3	Cytokines
IFNGR1	Arthritis, Rheumatoid	musculoskeletal system disease	arthritis	lymph node	10.27	Y	127.11	N	1	Cytokine Receptors
IFNGR1	Arthritis, Rheumatoid	musculoskeletal system disease	arthritis	bone marrow	9.44	Y	77.37	N	2	Cytokine Receptors
IFNGR1	Arthritis, Rheumatoid	musculoskeletal system disease	arthritis	skin	8.53	Y	51.15	N	3	Cytokine Receptors
IFNGR1	Colorectal Neoplasms	disease of cellular proliferation	colorectal cancer	colon	38.19	Y	71.82	Y	1	Cytokine Receptors
IFNGR1	Colorectal Neoplasms	disease of cellular proliferation	colorectal cancer	rectum	33.81	Y	69.76	Y	2	Cytokine Receptors
IFNGR1	Colorectal Neoplasms	disease of cellular proliferation	colorectal cancer	lymph node	8.25	Y	127.11	N	3	Cytokine Receptors
IFNGR1	Granulomatous Disease, Chronic	immune system disease	chronic granulomatous disease	lung	17.58	Y	100.34	Y	1	Cytokine Receptors
IFNGR1	Granulomatous Disease, Chronic	immune system disease	chronic granulomatous disease	lymph node	15.28	Y	127.11	N	2	Cytokine Receptors
IFNGR1	Granulomatous Disease, Chronic	immune system disease	chronic granulomatous disease	skin	9.92	Y	51.15	N	3	Cytokine Receptors
IFNGR1	Hepatitis B	disease by infectious agent	hepatitis B	liver	74.25	Y	45.37	Y	1	Cytokine Receptors
IFNGR1	Hepatitis C	disease by infectious agent	hepatitis C	liver	72.51	Y	45.37	Y	1	Cytokine Receptors
IFNGR1	HIV Infections	disease by infectious agent	Human immunodeficiency virus infectious disease	lymph node	14.11	Y	127.11	N	1	Cytokine Receptors
IFNGR1	HIV Infections	disease by infectious agent	Human immunodeficiency virus infectious disease	brain	9.85	Y	35.71	Y	2	Cytokine Receptors
IFNGR1	HIV Infections	disease by infectious agent	Human immunodeficiency virus infectious disease	adipose tissue	8.2	Y	117.95	N	3	Cytokine Receptors
IFNGR1	Kidney Neoplasms	disease of cellular proliferation	kidney cancer	kidney	66.71	Y	31.4	Y	1	Cytokine Receptors
IFNGR1	Leukemia	disease of cellular proliferation	leukemia	bone marrow	55.48	Y	77.37	N	1	Cytokine Receptors
IFNGR1	Leukemia	disease of cellular proliferation	leukemia	spleen	13.39	Y	139.31	N	2	Cytokine Receptors
IFNGR1	Leukemia	disease of cellular proliferation	leukemia	lymph node	9.4	Y	127.11	N	3	Cytokine Receptors
IFNGR1	Leukemia, Myelomonocytic, Chronic	disease of cellular proliferation	chronic monocytic leukemia	bone marrow	64.56	Y	77.37	N	1	Cytokine Receptors
IFNGR1	Leukemia, Myelomonocytic, Chronic	disease of cellular proliferation	chronic monocytic leukemia	skin	9.18	Y	51.15	N	2	Cytokine Receptors
IFNGR1	Liver Cirrhosis	gastrointestinal system disease	liver cirrhosis	liver	52.6	Y	45.37	Y	1	Cytokine Receptors
IFNGR1	Lymphoma, T-Cell	disease of cellular proliferation	lymphosarcoma	skin	33.97	Y	51.15	N	1	Cytokine Receptors
IFNGR1	Lymphoma, T-Cell	disease of cellular proliferation	lymphosarcoma	lymph node	30.42	Y	127.11	N	2	Cytokine Receptors
IFNGR1	Lymphoma, T-Cell	disease of cellular proliferation	lymphosarcoma	bone marrow	11.47	Y	77.37	N	3	Cytokine Receptors
IFNGR1	Osteopetrosis	musculoskeletal system disease	osteopetrosis	bone marrow	29.81	Y	77.37	N	1	Cytokine Receptors
IFNGR1	Osteopetrosis	musculoskeletal system disease	osteopetrosis	spleen	28.35	Y	139.31	N	2	Cytokine Receptors
IFNGR1	Skin Neoplasms	disease of cellular proliferation	skin cancer	skin	65.74	Y	51.15	N	1	Cytokine Receptors
IFNGR1	Skin Neoplasms	disease of cellular proliferation	skin cancer	lymph node	18.26	Y	127.11	N	2	Cytokine Receptors
IFNGR1	Tuberculosis	disease by infectious agent	tuberculosis	lung	27.5	Y	100.34	Y	1	Cytokine Receptors
IFNGR1	Tuberculosis	disease by infectious agent	tuberculosis	lymph node	13.92	Y	127.11	N	2	Cytokine Receptors
IFNLR1	Hepatitis C	disease by infectious agent	hepatitis C	liver	72.51	Y	1.93	Y	1	Unclassified
IGF1R	Diabetes Mellitus, Type 2	disease of metabolism	type 2 diabetes mellitus	pancreas	35.75	Y	8.03	Y	1	Kinase Receptors
IGF1R	Diabetes Mellitus, Type 2	disease of metabolism	type 2 diabetes mellitus	adipose tissue	19.27	Y	4.38	N	2	Kinase Receptors
IGF1R	Diabetes Mellitus, Type 2	disease of metabolism	type 2 diabetes mellitus	skeletal muscle	8.55	Y	3.46	N	3	Kinase Receptors
IGF1R	Dwarfism	genetic disease	genetic disease	thyroid	46.05	Y	14.89	Y	1	Kinase Receptors
IGF1R	Dwarfism	genetic disease	genetic disease	brain	15.67	Y	5.87	N	2	Kinase Receptors
IGHE	Asthma	respiratory system disease	asthma	lung	67.67	No Data		N	1	Unclassified
IGHE	Asthma	respiratory system disease	asthma	smooth muscle	11.93	No Data		N	2	Unclassified
IGHE	Urticaria	integumentary system disease	urticaria	skin	57.82	No Data		N	1	Unclassified
IL11RA	Thrombocytopenia	immune system disease	thrombocytopenia	bone marrow	26.55	Y	8.57	N	1	Cytokine Receptors
IL11RA	Thrombocytopenia	immune system disease	thrombocytopenia	spleen	25	Y	28.01	Y	2	Cytokine Receptors
IL11RA	Thrombocytopenia	immune system disease	thrombocytopenia	kidney	16.31	Y	9.45	Y	3	Cytokine Receptors
IL12B	Arthritis, Psoriatic	syndrome	psoriatic arthritis	skin	57.55	N	0.03	Y	1	Cytokines
IL12B	Crohn Disease	gastrointestinal system disease	Crohn's disease	small intestine	32.74	N	0.04	N	1	Cytokines
IL12B	Crohn Disease	gastrointestinal system disease	Crohn's disease	colon	29.7	N	0.04	N	2	Cytokines
IL12B	Crohn Disease	gastrointestinal system disease	Crohn's disease	rectum	12.89	N	0.13	Y	3	Cytokines
IL12B	Psoriasis	integumentary system disease	psoriasis	skin	80.74	N	0.03	Y	1	Cytokines
IL13	Asthma	respiratory system disease	asthma	lung	67.67	N	0.08	Y	1	Cytokines
IL13	Asthma	respiratory system disease	asthma	smooth muscle	11.93	N	0.09	Y	2	Cytokines
IL17A	Arthritis, Psoriatic	syndrome	psoriatic arthritis	skin	57.55	N	0	N	1	Cytokines
IL17A	Arthritis, Rheumatoid	musculoskeletal system disease	arthritis	lymph node	10.27	N	0.03	N	1	Cytokines
IL17A	Arthritis, Rheumatoid	musculoskeletal system disease	arthritis	bone marrow	9.44	N	0	N	2	Cytokines
IL17A	Arthritis, Rheumatoid	musculoskeletal system disease	arthritis	skin	8.53	N	0	N	3	Cytokines
IL17A	Behcet Syndrome	cardiovascular system disease	Behcet's disease	skin	20.52	N	0	N	1	Cytokines
IL17A	Behcet Syndrome	cardiovascular system disease	Behcet's disease	brain	18.01	N	0	N	2	Cytokines
IL17A	Behcet Syndrome	cardiovascular system disease	Behcet's disease	heart	10.32	N	0	Y	3	Cytokines
IL17A	Psoriasis	integumentary system disease	psoriasis	skin	80.74	N	0	N	1	Cytokines
IL17A	Spondylitis, Ankylosing	musculoskeletal system disease	ankylosing spondylitis	lung	11.99	N	0.01	N	1	Cytokines
IL17A	Spondylitis, Ankylosing	musculoskeletal system disease	ankylosing spondylitis	heart	9.3	N	0	Y	2	Cytokines
IL17A	Spondylitis, Ankylosing	musculoskeletal system disease	ankylosing spondylitis	bone marrow	9.01	N	0	N	3	Cytokines
IL17RA	Arthritis, Psoriatic	syndrome	psoriatic arthritis	skin	57.55	Y	5.01	N	1	Cytokine Receptors
IL17RA	Psoriasis	integumentary system disease	psoriasis	skin	80.74	Y	5.01	N	1	Cytokine Receptors
IL1A	Cachexia	disease of metabolism	wasting syndrome	skeletal muscle	35.05	N	0	N	1	Cytokines
IL1A	Cachexia	disease of metabolism	wasting syndrome	adipose tissue	26.49	N	0.16	N	2	Cytokines
IL1B	Arthritis, Gouty	musculoskeletal system disease	gout	kidney	26.63	Y	4.92	N	1	Cytokines
IL1B	Arthritis, Gouty	musculoskeletal system disease	gout	skin	21.71	N	0.55	N	2	Cytokines
IL1B	Arthritis, Gouty	musculoskeletal system disease	gout	liver	12.84	Y	6.57	N	3	Cytokines
IL1B	Arthritis, Juvenile Rheumatoid	musculoskeletal system disease	juvenile rheumatoid arthritis	bone marrow	14.57	Y	119.35	N	1	Cytokines
IL1B	Arthritis, Juvenile Rheumatoid	musculoskeletal system disease	juvenile rheumatoid arthritis	kidney	9.38	Y	4.92	N	2	Cytokines
IL1B	Arthritis, Juvenile Rheumatoid	musculoskeletal system disease	juvenile rheumatoid arthritis	skeletal muscle	8.79	N	0.07	N	3	Cytokines
IL1B	Atherosclerosis	cardiovascular system disease	atherosclerosis	smooth muscle	48.86	Y	8.93	N	1	Cytokines
IL1B	Atherosclerosis	cardiovascular system disease	atherosclerosis	adipose tissue	13.81	Y	42.38	N	2	Cytokines
IL1B	Atherosclerosis	cardiovascular system disease	atherosclerosis	liver	8.6	Y	6.57	N	3	Cytokines
IL1B	Behcet Syndrome	cardiovascular system disease	Behcet's disease	skin	20.52	N	0.55	N	1	Cytokines
IL1B	Behcet Syndrome	cardiovascular system disease	Behcet's disease	brain	18.01	Y	12.33	N	2	Cytokines
IL1B	Behcet Syndrome	cardiovascular system disease	Behcet's disease	heart	10.32	Y	1.11	N	3	Cytokines
IL1B	Cryopyrin-Associated Periodic Syndromes	genetic disease	genetic disease	skin	71.12	N	0.55	N	1	Cytokines
IL1B	Cryopyrin-Associated Periodic Syndromes	genetic disease	genetic disease	kidney	11.1	Y	4.92	N	2	Cytokines
IL1B	Familial Mediterranean Fever	immune system disease	familial Mediterranean fever	kidney	22.78	Y	4.92	N	1	Cytokines
IL1B	Hyperuricemia	disease of metabolism	hyperuricemia	kidney	65.32	Y	4.92	N	1	Cytokines
IL1B	Hyperuricemia	disease of metabolism	hyperuricemia	liver	8.07	Y	6.57	N	2	Cytokines
IL1B	Uveitis	nervous system disease	uveitis	skin	14.77	N	0.55	N	1	Cytokines
IL1B	Uveitis	nervous system disease	uveitis	brain	14.34	Y	12.33	N	2	Cytokines
IL1B	Uveitis	nervous system disease	uveitis	lymph node	11.48	Y	9.62	N	3	Cytokines
IL1R1	Arthritis, Juvenile Rheumatoid	musculoskeletal system disease	juvenile rheumatoid arthritis	bone marrow	14.57	Y	9	N	1	Cytokine Receptors
IL1R1	Arthritis, Juvenile Rheumatoid	musculoskeletal system disease	juvenile rheumatoid arthritis	kidney	9.38	Y	20.05	Y	2	Cytokine Receptors
IL1R1	Arthritis, Juvenile Rheumatoid	musculoskeletal system disease	juvenile rheumatoid arthritis	skeletal muscle	8.79	Y	3.32	N	3	Cytokine Receptors
IL1R1	Arthritis, Rheumatoid	musculoskeletal system disease	arthritis	lymph node	10.27	Y	16.8	Y	1	Cytokine Receptors
IL1R1	Arthritis, Rheumatoid	musculoskeletal system disease	arthritis	bone marrow	9.44	Y	9	N	2	Cytokine Receptors
IL1R1	Arthritis, Rheumatoid	musculoskeletal system disease	arthritis	skin	8.53	Y	30.64	Y	3	Cytokine Receptors
IL1R1	Cryopyrin-Associated Periodic Syndromes	genetic disease	genetic disease	skin	71.12	Y	30.64	Y	1	Cytokine Receptors
IL1R1	Cryopyrin-Associated Periodic Syndromes	genetic disease	genetic disease	kidney	11.1	Y	20.05	Y	2	Cytokine Receptors
IL1RN	Nephritis	urinary system disease	nephritis	kidney	79.51	Y	1.19	N	1	Cytokine Receptors
IL23A	Psoriasis	integumentary system disease	psoriasis	skin	80.74	N	0.26	Y	1	Cytokines
IL27	Adrenoleukodystrophy	nervous system disease	adrenoleukodystrophy	brain	38.23	N	0.12	Y	1	Unclassified
IL27	Adrenoleukodystrophy	nervous system disease	adrenoleukodystrophy	adrenal gland	22.81	N	0.04	N	2	Unclassified
IL27	Adrenoleukodystrophy	nervous system disease	adrenoleukodystrophy	skin	13.97	N	0	Y	3	Unclassified
IL2RA	Anemia, Aplastic	immune system disease	aplastic anemia	bone marrow	75.37	N	0.32	N	1	Cytokine Receptors
IL2RA	Arthritis, Rheumatoid	musculoskeletal system disease	arthritis	lymph node	10.27	Y	17.02	Y	1	Cytokine Receptors
IL2RA	Arthritis, Rheumatoid	musculoskeletal system disease	arthritis	bone marrow	9.44	N	0.32	N	2	Cytokine Receptors
IL2RA	Arthritis, Rheumatoid	musculoskeletal system disease	arthritis	skin	8.53	N	0.42	N	3	Cytokine Receptors
IL2RA	Asthma	respiratory system disease	asthma	lung	67.67	Y	1.21	N	1	Cytokine Receptors
IL2RA	Asthma	respiratory system disease	asthma	smooth muscle	11.93	Y	4.49	N	2	Cytokine Receptors
IL2RA	Brain Neoplasms	disease of cellular proliferation	brain cancer	brain	78.86	N	0.05	N	1	Cytokine Receptors
IL2RA	Breast Neoplasms	disease of cellular proliferation	breast cancer	lymph node	50.27	Y	17.02	Y	1	Cytokine Receptors
IL2RA	Brucellosis	disease by infectious agent	brucellosis	spleen	29.04	Y	3.28	Y	1	Cytokine Receptors
IL2RA	Brucellosis	disease by infectious agent	brucellosis	lymph node	15.94	Y	17.02	Y	2	Cytokine Receptors
IL2RA	Brucellosis	disease by infectious agent	brucellosis	liver	8.42	N	0.2	N	3	Cytokine Receptors
IL2RA	Candidiasis	disease by infectious agent	candidiasis	kidney	15.73	N	0.34	N	1	Cytokine Receptors
IL2RA	Candidiasis	disease by infectious agent	candidiasis	spleen	10.49	Y	3.28	Y	2	Cytokine Receptors
IL2RA	Candidiasis	disease by infectious agent	candidiasis	esophagus	9.56	Y	2.35	N	3	Cytokine Receptors
IL2RA	Chlamydia Infections	disease by infectious agent	Chlamydia trachomatis infectious disease	fallopian tube	32.8	N	0.38	N	1	Cytokine Receptors
IL2RA	Chlamydia Infections	disease by infectious agent	Chlamydia trachomatis infectious disease	rectum	21.53	Y	2.22	N	2	Cytokine Receptors
IL2RA	Colorectal Neoplasms	disease of cellular proliferation	colorectal cancer	colon	38.19	Y	3.34	N	1	Cytokine Receptors
IL2RA	Colorectal Neoplasms	disease of cellular proliferation	colorectal cancer	rectum	33.81	Y	2.22	N	2	Cytokine Receptors
IL2RA	Colorectal Neoplasms	disease of cellular proliferation	colorectal cancer	lymph node	8.25	Y	17.02	Y	3	Cytokine Receptors
IL2RA	Craniocerebral Trauma	nervous system disease	nervous system disease	brain	67.05	N	0.05	N	1	Cytokine Receptors
IL2RA	Craniocerebral Trauma	nervous system disease	nervous system disease	skeletal muscle	10.65	N	0.03	N	2	Cytokine Receptors
IL2RA	Cytomegalovirus Infections	disease by infectious agent	Cytomegalovirus infectious disease	salivary gland	11.97	N	0.3	N	1	Cytokine Receptors
IL2RA	Cytomegalovirus Infections	disease by infectious agent	Cytomegalovirus infectious disease	lung	11.59	Y	1.21	N	2	Cytokine Receptors
IL2RA	Cytomegalovirus Infections	disease by infectious agent	Cytomegalovirus infectious disease	spleen	8.9	Y	3.28	Y	3	Cytokine Receptors
IL2RA	Dermatitis, Atopic	integumentary system disease	atopic dermatitis	skin	84.05	N	0.42	N	1	Cytokine Receptors
IL2RA	Diabetic Foot	integumentary system disease	skin disease	skin	63.33	N	0.42	N	1	Cytokine Receptors
IL2RA	Diabetic Foot	integumentary system disease	skin disease	skeletal muscle	17.9	N	0.03	N	2	Cytokine Receptors
IL2RA	Endometriosis	reproductive system disease	endometriosis	endometrium	52.97	N	0.8	N	1	Cytokine Receptors
IL2RA	Endometriosis	reproductive system disease	endometriosis	ovary	11.96	N	0.27	N	2	Cytokine Receptors
IL2RA	Head and Neck Neoplasms	disease of cellular proliferation	neck neoplasm	esophagus	20.51	Y	2.35	N	1	Cytokine Receptors
IL2RA	Head and Neck Neoplasms	disease of cellular proliferation	neck neoplasm	salivary gland	19.5	N	0.3	N	2	Cytokine Receptors
IL2RA	Head and Neck Neoplasms	disease of cellular proliferation	neck neoplasm	thyroid	19.24	Y	1.2	N	3	Cytokine Receptors
IL2RA	Hemorrhagic Fevers, Viral	disease by infectious agent	RNA virus infectious disease	spleen	17.47	Y	3.28	Y	1	Cytokine Receptors
IL2RA	Hemorrhagic Fevers, Viral	disease by infectious agent	RNA virus infectious disease	kidney	15.88	N	0.34	N	2	Cytokine Receptors
IL2RA	Hemorrhagic Fevers, Viral	disease by infectious agent	RNA virus infectious disease	liver	14.15	N	0.2	N	3	Cytokine Receptors
IL2RA	Hepatitis B	disease by infectious agent	hepatitis B	liver	74.25	N	0.2	N	1	Cytokine Receptors
IL2RA	Hepatitis C	disease by infectious agent	hepatitis C	liver	72.51	N	0.2	N	1	Cytokine Receptors
IL2RA	Herpes Simplex	disease by infectious agent	herpes simplex	skin	19.01	N	0.42	N	1	Cytokine Receptors
IL2RA	Herpes Simplex	disease by infectious agent	herpes simplex	brain	18.9	N	0.05	N	2	Cytokine Receptors
IL2RA	Herpes Simplex	disease by infectious agent	herpes simplex	spleen	11.85	Y	3.28	Y	3	Cytokine Receptors
IL2RA	Herpes Zoster	disease by infectious agent	herpes zoster	skin	49.3	N	0.42	N	1	Cytokine Receptors
IL2RA	Herpes Zoster	disease by infectious agent	herpes zoster	brain	12.95	N	0.05	N	2	Cytokine Receptors
IL2RA	Herpes Zoster	disease by infectious agent	herpes zoster	skeletal muscle	11.99	N	0.03	N	3	Cytokine Receptors
IL2RA	HIV Infections	disease by infectious agent	Human immunodeficiency virus infectious disease	lymph node	14.11	Y	17.02	Y	1	Cytokine Receptors
IL2RA	HIV Infections	disease by infectious agent	Human immunodeficiency virus infectious disease	brain	9.85	N	0.05	N	2	Cytokine Receptors
IL2RA	HIV Infections	disease by infectious agent	Human immunodeficiency virus infectious disease	adipose tissue	8.2	Y	16.62	N	3	Cytokine Receptors
IL2RA	Kidney Neoplasms	disease of cellular proliferation	kidney cancer	kidney	66.71	N	0.34	N	1	Cytokine Receptors
IL2RA	Leprosy	disease by infectious agent	leprosy	skin	60.4	N	0.42	N	1	Cytokine Receptors
IL2RA	Leprosy	disease by infectious agent	leprosy	lymph node	8.93	Y	17.02	Y	2	Cytokine Receptors
IL2RA	Liver Neoplasms	disease of cellular proliferation	liver cancer	liver	63.7	N	0.2	N	1	Cytokine Receptors
IL2RA	Lung Neoplasms	disease of cellular proliferation	lung carcinoma	lung	53.1	Y	1.21	N	1	Cytokine Receptors
IL2RA	Lung Neoplasms	disease of cellular proliferation	lung carcinoma	lymph node	18.83	Y	17.02	Y	2	Cytokine Receptors
IL2RA	Lupus Erythematosus, Systemic	immune system disease	systemic lupus erythematosus	kidney	31.45	N	0.34	N	1	Cytokine Receptors
IL2RA	Lupus Erythematosus, Systemic	immune system disease	systemic lupus erythematosus	skin	13.45	N	0.42	N	2	Cytokine Receptors
IL2RA	Lupus Erythematosus, Systemic	immune system disease	systemic lupus erythematosus	spleen	10.81	Y	3.28	Y	3	Cytokine Receptors
IL2RA	Lymphoma	disease of cellular proliferation	lymphoma	lymph node	35.27	Y	17.02	Y	1	Cytokine Receptors
IL2RA	Lymphoma	disease of cellular proliferation	lymphoma	bone marrow	15.59	N	0.32	N	2	Cytokine Receptors
IL2RA	Lymphoma	disease of cellular proliferation	lymphoma	spleen	8.64	Y	3.28	Y	3	Cytokine Receptors
IL2RA	Melanoma	disease of cellular proliferation	melanoma	lymph node	37.39	Y	17.02	Y	1	Cytokine Receptors
IL2RA	Melanoma	disease of cellular proliferation	melanoma	skin	25.41	N	0.42	N	2	Cytokine Receptors
IL2RA	Meningitis, Viral	nervous system disease	viral meningitis	spleen	38.96	Y	3.28	Y	1	Cytokine Receptors
IL2RA	Meningitis, Viral	nervous system disease	viral meningitis	brain	16.95	N	0.05	N	2	Cytokine Receptors
IL2RA	Meningitis, Viral	nervous system disease	viral meningitis	lymph node	10.48	Y	17.02	Y	3	Cytokine Receptors
IL2RA	Multiple Sclerosis, Relapsing-Remitting	nervous system disease	relapsing-remitting multiple sclerosis	brain	81.31	N	0.05	N	1	Cytokine Receptors
IL2RA	Neoplasms, Squamous Cell	disease of cellular proliferation	squamous cell neoplasm	lymph node	24.54	Y	17.02	Y	1	Cytokine Receptors
IL2RA	Neoplasms, Squamous Cell	disease of cellular proliferation	squamous cell neoplasm	esophagus	13.95	Y	2.35	N	2	Cytokine Receptors
IL2RA	Neoplasms, Squamous Cell	disease of cellular proliferation	squamous cell neoplasm	skin	9.56	N	0.42	N	3	Cytokine Receptors
IL2RA	Nephritis	urinary system disease	nephritis	kidney	79.51	N	0.34	N	1	Cytokine Receptors
IL2RA	Osteomyelitis	musculoskeletal system disease	osteomyelitis	bone marrow	37.44	N	0.32	N	1	Cytokine Receptors
IL2RA	Osteomyelitis	musculoskeletal system disease	osteomyelitis	skeletal muscle	13.97	N	0.03	N	2	Cytokine Receptors
IL2RA	Pancreatitis	endocrine system disease	pancreatitis	pancreas	56.13	N	0.18	N	1	Cytokine Receptors
IL2RA	Pancreatitis	endocrine system disease	pancreatitis	duodenum	16.71	Y	1.52	N	2	Cytokine Receptors
IL2RA	Pancreatitis	endocrine system disease	pancreatitis	small intestine	10.98	Y	4.03	N	3	Cytokine Receptors
IL2RA	Pneumonia	respiratory system disease	pneumonia	lung	74.27	Y	1.21	N	1	Cytokine Receptors
IL2RA	Prostatitis	reproductive system disease	prostatitis	prostate	87.22	N	0.51	N	1	Cytokine Receptors
IL2RA	Reproductive Tract Infections	reproductive system disease	Reproductive Tract Infections	fallopian tube	21.96	N	0.38	N	1	Cytokine Receptors
IL2RA	Reproductive Tract Infections	reproductive system disease	Reproductive Tract Infections	endometrium	20.45	N	0.8	N	2	Cytokine Receptors
IL2RA	Reproductive Tract Infections	reproductive system disease	Reproductive Tract Infections	appendix	14.92	Y	12.94	N	3	Cytokine Receptors
IL2RA	Sarcoma	disease of cellular proliferation	epithelioid sarcoma	lymph node	11.61	Y	17.02	Y	1	Cytokine Receptors
IL2RA	Sarcoma	disease of cellular proliferation	epithelioid sarcoma	spleen	11.48	Y	3.28	Y	2	Cytokine Receptors
IL2RA	Sepsis	immune system disease	systemic inflammatory response syndrome	lung	14.06	Y	1.21	N	1	Cytokine Receptors
IL2RA	Sepsis	immune system disease	systemic inflammatory response syndrome	liver	13.83	N	0.2	N	2	Cytokine Receptors
IL2RA	Sepsis	immune system disease	systemic inflammatory response syndrome	spleen	10.37	Y	3.28	Y	3	Cytokine Receptors
IL2RA	Sinusitis	respiratory system disease	sinusitis	tonsil	22.87	Y	14	Y	1	Cytokine Receptors
IL2RA	Sinusitis	respiratory system disease	sinusitis	lung	19.26	Y	1.21	N	2	Cytokine Receptors
IL2RA	Sinusitis	respiratory system disease	sinusitis	brain	16.02	N	0.05	N	3	Cytokine Receptors
IL2RA	Sjogren's Syndrome	immune system disease	Sjogren's syndrome	salivary gland	79.04	N	0.3	N	1	Cytokine Receptors
IL2RA	Skin Diseases, Infectious	integumentary system disease	skin disease	skin	45.96	N	0.42	N	1	Cytokine Receptors
IL2RA	Skin Diseases, Infectious	integumentary system disease	skin disease	lung	10.2	Y	1.21	N	2	Cytokine Receptors
IL2RA	Skin Diseases, Infectious	integumentary system disease	skin disease	lymph node	9.31	Y	17.02	Y	3	Cytokine Receptors
IL2RA	Stomach Ulcer	gastrointestinal system disease	gastric ulcer	stomach	76.52	Y	1.35	N	1	Cytokine Receptors
IL2RA	Tuberculosis	disease by infectious agent	tuberculosis	lung	27.5	Y	1.21	N	1	Cytokine Receptors
IL2RA	Tuberculosis	disease by infectious agent	tuberculosis	lymph node	13.92	Y	17.02	Y	2	Cytokine Receptors
IL2RA	Urinary Bladder Neoplasms	disease of cellular proliferation	urinary bladder cancer	urinary bladder	70.77	Y	7.42	N	1	Cytokine Receptors
IL2RA	Urinary Tract Infections	urinary system disease	Urinary Tract Infections	urinary bladder	55.82	Y	7.42	N	1	Cytokine Receptors
IL2RA	Urinary Tract Infections	urinary system disease	Urinary Tract Infections	kidney	19.37	N	0.34	N	2	Cytokine Receptors
IL5	Asthma	respiratory system disease	asthma	lung	67.67	N	0.04	N	1	Cytokines
IL5	Asthma	respiratory system disease	asthma	smooth muscle	11.93	N	0.02	N	2	Cytokines
IL5	Churg-Strauss Syndrome	cardiovascular system disease	Churg-Strauss syndrome	lung	23.77	N	0.04	N	1	Cytokines
IL5	Churg-Strauss Syndrome	cardiovascular system disease	Churg-Strauss syndrome	skin	21.57	N	0.06	N	2	Cytokines
IL5	Churg-Strauss Syndrome	cardiovascular system disease	Churg-Strauss syndrome	heart	9.6	N	0.03	N	3	Cytokines
IL5	Eosinophilic Esophagitis	gastrointestinal system disease	eosinophilic esophagitis	esophagus	92.66	N	0	N	1	Cytokines
IL5	Pulmonary Disease, Chronic Obstructive	respiratory system disease	chronic obstructive pulmonary disease	lung	72.66	N	0.04	N	1	Cytokines
IL5	Pulmonary Disease, Chronic Obstructive	respiratory system disease	chronic obstructive pulmonary disease	skeletal muscle	14.79	N	0.06	N	2	Cytokines
IL5RA	Asthma	respiratory system disease	asthma	lung	67.67	Y	2.85	Y	1	Cytokine Receptors
IL5RA	Asthma	respiratory system disease	asthma	smooth muscle	11.93	N	0.41	Y	2	Cytokine Receptors
IL6	Arthritis, Rheumatoid	musculoskeletal system disease	arthritis	lymph node	10.27	Y	6.52	Y	1	Cytokines
IL6	Arthritis, Rheumatoid	musculoskeletal system disease	arthritis	bone marrow	9.44	Y	29.83	Y	2	Cytokines
IL6	Arthritis, Rheumatoid	musculoskeletal system disease	arthritis	skin	8.53	N	0.09	N	3	Cytokines
IL6	Giant Lymph Node Hyperplasia	disease of cellular proliferation	lymphoproliferative disease	lymph node	63.61	Y	6.52	Y	1	Cytokines
IL6R	Arthritis, Juvenile Rheumatoid	musculoskeletal system disease	juvenile rheumatoid arthritis	bone marrow	14.57	Y	10.62	N	1	Cytokine Receptors
IL6R	Arthritis, Juvenile Rheumatoid	musculoskeletal system disease	juvenile rheumatoid arthritis	kidney	9.38	Y	11.66	N	2	Cytokine Receptors
IL6R	Arthritis, Juvenile Rheumatoid	musculoskeletal system disease	juvenile rheumatoid arthritis	skeletal muscle	8.79	Y	5.44	N	3	Cytokine Receptors
IL6R	Arthritis, Rheumatoid	musculoskeletal system disease	arthritis	lymph node	10.27	Y	25.64	N	1	Cytokine Receptors
IL6R	Arthritis, Rheumatoid	musculoskeletal system disease	arthritis	bone marrow	9.44	Y	10.62	N	2	Cytokine Receptors
IL6R	Arthritis, Rheumatoid	musculoskeletal system disease	arthritis	skin	8.53	Y	5.41	N	3	Cytokine Receptors
IL6R	Giant Lymph Node Hyperplasia	disease of cellular proliferation	lymphoproliferative disease	lymph node	63.61	Y	25.64	N	1	Cytokine Receptors
IL6R	Scleroderma, Systemic	musculoskeletal system disease	systemic scleroderma	skin	39.06	Y	5.41	N	1	Cytokine Receptors
IL6R	Scleroderma, Systemic	musculoskeletal system disease	systemic scleroderma	esophagus	14.98	Y	7.84	N	2	Cytokine Receptors
IL6R	Scleroderma, Systemic	musculoskeletal system disease	systemic scleroderma	lung	10.53	Y	18.25	N	3	Cytokine Receptors
IL6R	Spondylitis, Ankylosing	musculoskeletal system disease	ankylosing spondylitis	lung	11.99	Y	18.25	N	1	Cytokine Receptors
IL6R	Spondylitis, Ankylosing	musculoskeletal system disease	ankylosing spondylitis	heart	9.3	Y	2.79	N	2	Cytokine Receptors
IL6R	Spondylitis, Ankylosing	musculoskeletal system disease	ankylosing spondylitis	bone marrow	9.01	Y	10.62	N	3	Cytokine Receptors
IL6R	Vasculitis	cardiovascular system disease	vasculitis	skin	18.13	Y	5.41	N	1	Cytokine Receptors
IL6R	Vasculitis	cardiovascular system disease	vasculitis	kidney	13.89	Y	11.66	N	2	Cytokine Receptors
IL6R	Vasculitis	cardiovascular system disease	vasculitis	lung	10.64	Y	18.25	N	3	Cytokine Receptors
IMPDH1	Arthritis, Rheumatoid	musculoskeletal system disease	arthritis	lymph node	10.27	Y	24.15	Y	1	Enzymes
IMPDH1	Arthritis, Rheumatoid	musculoskeletal system disease	arthritis	bone marrow	9.44	Y	35.46	N	2	Enzymes
IMPDH1	Arthritis, Rheumatoid	musculoskeletal system disease	arthritis	skin	8.53	Y	19.75	Y	3	Enzymes
IMPDH1	Lupus Nephritis	immune system disease	systemic lupus erythematosus	kidney	78.58	Y	5.57	Y	1	Enzymes
IMPDH1	Lupus Nephritis	immune system disease	systemic lupus erythematosus	spleen	10.81	Y	29.27	Y	2	Enzymes
INSR	Acute Coronary Syndrome	cardiovascular system disease	acute myocardial infarction	heart	63.52	Y	18.01	Y	1	Kinase Receptors
INSR	Acute Coronary Syndrome	cardiovascular system disease	acute myocardial infarction	kidney	11.57	Y	23.95	Y	2	Kinase Receptors
INSR	Diabetes Mellitus, Type 1	disease of metabolism	type 1 diabetes mellitus	pancreas	55.93	Y	23.7	Y	1	Kinase Receptors
INSR	Diabetes Mellitus, Type 2	disease of metabolism	type 2 diabetes mellitus	pancreas	35.75	Y	23.7	Y	1	Kinase Receptors
INSR	Diabetes Mellitus, Type 2	disease of metabolism	type 2 diabetes mellitus	adipose tissue	19.27	Y	11.44	N	2	Kinase Receptors
INSR	Diabetes Mellitus, Type 2	disease of metabolism	type 2 diabetes mellitus	skeletal muscle	8.55	Y	7.26	Y	3	Kinase Receptors
INSR	Diabetes, Gestational	disease of metabolism	diabetes mellitus	placenta	45.36	Y	13.3	Y	1	Kinase Receptors
INSR	Diabetes, Gestational	disease of metabolism	diabetes mellitus	pancreas	19.24	Y	23.7	Y	2	Kinase Receptors
INSR	Diabetes, Gestational	disease of metabolism	diabetes mellitus	adipose tissue	14.77	Y	11.44	N	3	Kinase Receptors
INSR	Diabetic Cardiomyopathies	disease of metabolism	diabetes mellitus	heart	95.43	Y	18.01	Y	1	Kinase Receptors
INSR	Diabetic Retinopathy	nervous system disease	diabetic retinopathy	kidney	22.9	Y	23.95	Y	1	Kinase Receptors
INSR	Diabetic Retinopathy	nervous system disease	diabetic retinopathy	brain	15.61	Y	6.66	N	2	Kinase Receptors
INSR	Diabetic Retinopathy	nervous system disease	diabetic retinopathy	pancreas	14.19	Y	23.7	Y	3	Kinase Receptors
ITGAL	Psoriasis	integumentary system disease	psoriasis	skin	80.74	Y	2.21	N	1	Unclassified Receptors
JAK3	Arthritis, Rheumatoid	musculoskeletal system disease	arthritis	lymph node	10.27	Y	42.67	N	1	Unclassified
JAK3	Arthritis, Rheumatoid	musculoskeletal system disease	arthritis	bone marrow	9.44	Y	12.19	N	2	Unclassified
JAK3	Arthritis, Rheumatoid	musculoskeletal system disease	arthritis	skin	8.53	Y	1.45	N	3	Unclassified
KCNH2	Atrial Fibrillation	cardiovascular system disease	heart disease	heart	86.9	Y	31.79	Y	1	Transporters
KCNMA1	Glaucoma	nervous system disease	glaucoma	brain	28.13	Y	26.99	Y	1	Transporters
KCNMA1	Glaucoma	nervous system disease	glaucoma	smooth muscle	15.29	Y	106.74	N	2	Transporters
KCNMA1	Glaucoma	nervous system disease	glaucoma	skeletal muscle	13.18	Y	11.87	N	3	Transporters
KCNMA1	Retinitis Pigmentosa	nervous system disease	retinitis pigmentosa	brain	21.31	Y	26.99	Y	1	Transporters
KCNMA1	Retinitis Pigmentosa	nervous system disease	retinitis pigmentosa	skeletal muscle	19.53	Y	11.87	N	2	Transporters
KCNMA1	Retinitis Pigmentosa	nervous system disease	retinitis pigmentosa	skin	11.83	Y	1.11	N	3	Transporters
KDR	Breast Neoplasms	disease of cellular proliferation	breast cancer	lymph node	50.27	Y	6.66	N	1	Kinase Receptors
KDR	Carcinoma, Non-Small-Cell Lung	disease of cellular proliferation	non-small cell lung carcinoma	lymph node	40.29	Y	6.66	N	1	Kinase Receptors
KDR	Carcinoma, Non-Small-Cell Lung	disease of cellular proliferation	non-small cell lung carcinoma	lung	39.55	Y	28.76	Y	2	Kinase Receptors
KDR	Colorectal Neoplasms	disease of cellular proliferation	colorectal cancer	colon	38.19	Y	4.91	N	1	Kinase Receptors
KDR	Colorectal Neoplasms	disease of cellular proliferation	colorectal cancer	rectum	33.81	Y	5.22	N	2	Kinase Receptors
KDR	Colorectal Neoplasms	disease of cellular proliferation	colorectal cancer	lymph node	8.25	Y	6.66	N	3	Kinase Receptors
KDR	Esophageal Neoplasms	disease of cellular proliferation	esophageal cancer	esophagus	57.07	Y	4.47	Y	1	Kinase Receptors
KDR	Esophageal Neoplasms	disease of cellular proliferation	esophageal cancer	stomach	24.84	Y	5.67	N	2	Kinase Receptors
KDR	Liver Neoplasms	disease of cellular proliferation	liver cancer	liver	63.7	Y	14.64	N	1	Kinase Receptors
KDR	Pancreatic Neoplasms	disease of cellular proliferation	pancreatic carcinoma	pancreas	49.23	Y	2.95	N	1	Kinase Receptors
KDR	Pancreatic Neoplasms	disease of cellular proliferation	pancreatic carcinoma	duodenum	20.09	Y	4.16	N	2	Kinase Receptors
KDR	Pancreatic Neoplasms	disease of cellular proliferation	pancreatic carcinoma	small intestine	12.06	Y	4.21	N	3	Kinase Receptors
KDR	Stomach Neoplasms	disease of cellular proliferation	stomach cancer	stomach	59.19	Y	5.67	N	1	Kinase Receptors
KDR	Stomach Neoplasms	disease of cellular proliferation	stomach cancer	esophagus	12.64	Y	4.47	Y	2	Kinase Receptors
KDR	Stomach Neoplasms	disease of cellular proliferation	stomach cancer	lymph node	9.2	Y	6.66	N	3	Kinase Receptors
KLK3	Prostatic Hyperplasia	disease of cellular proliferation	prostatic adenoma	prostate	80.37	Y	5561.98	Y	1	Enzymes
KLK3	Prostatic Hyperplasia	disease of cellular proliferation	prostatic adenoma	urinary bladder	10.52	N	0.76	N	2	Enzymes
KLKB1	Angioedemas, Hereditary	integumentary system disease	hereditary angioedema	skin	27.47	N	0.18	Y	1	Enzymes
KLKB1	Angioedemas, Hereditary	integumentary system disease	hereditary angioedema	small intestine	20.72	Y	1.86	Y	2	Enzymes
KLKB1	Angioedemas, Hereditary	integumentary system disease	hereditary angioedema	duodenum	19.57	Y	1.47	Y	3	Enzymes
LEPR	Lipodystrophy	integumentary system disease	lipodystrophy	adipose tissue	71.49	Y	22.18	N	1	Unclassified
LGALS3	Colorectal Neoplasms	disease of cellular proliferation	colorectal cancer	colon	38.19	Y	645.55	Y	1	Unclassified
LGALS3	Colorectal Neoplasms	disease of cellular proliferation	colorectal cancer	rectum	33.81	Y	478.31	Y	2	Unclassified
LGALS3	Colorectal Neoplasms	disease of cellular proliferation	colorectal cancer	lymph node	8.25	Y	65.05	N	3	Unclassified
LHCGR	Hypogonadism	reproductive system disease	hypogonadism	testis	55.44	Y	3.25	Y	1	G-Protein Coupled Receptors
LHCGR	Hypogonadism	reproductive system disease	hypogonadism	brain	11.16	N	0.04	N	2	G-Protein Coupled Receptors
LHCGR	Hypogonadism	reproductive system disease	hypogonadism	ovary	9.88	Y	1.27	N	3	G-Protein Coupled Receptors
LHCGR	Infertility, Female	reproductive system disease	infertility	fallopian tube	45.78	N	0.02	Y	1	G-Protein Coupled Receptors
LHCGR	Infertility, Female	reproductive system disease	infertility	ovary	26.57	Y	1.27	N	2	G-Protein Coupled Receptors
LHCGR	Infertility, Female	reproductive system disease	infertility	endometrium	21.55	N	0.02	Y	3	G-Protein Coupled Receptors
LHCGR	Infertility, Male	reproductive system disease	male infertility	testis	83.21	Y	3.25	Y	1	G-Protein Coupled Receptors
LIPA	Wolman Disease	disease of metabolism	Wolman disease	liver	24.45	Y	98.43	N	1	Unclassified
LIPA	Wolman Disease	disease of metabolism	Wolman disease	adrenal gland	20.62	Y	46.14	N	2	Unclassified
LIPA	Wolman Disease	disease of metabolism	Wolman disease	spleen	17.8	Y	262.97	N	3	Unclassified
LPL	Atherosclerosis	cardiovascular system disease	atherosclerosis	smooth muscle	48.86	Y	4.12	N	1	Enzymes
LPL	Atherosclerosis	cardiovascular system disease	atherosclerosis	adipose tissue	13.81	Y	583.79	N	2	Enzymes
LPL	Atherosclerosis	cardiovascular system disease	atherosclerosis	liver	8.6	N	0.66	N	3	Enzymes
LPL	Diabetes Mellitus, Type 2	disease of metabolism	type 2 diabetes mellitus	pancreas	35.75	Y	3.26	N	1	Enzymes
LPL	Diabetes Mellitus, Type 2	disease of metabolism	type 2 diabetes mellitus	adipose tissue	19.27	Y	583.79	N	2	Enzymes
LPL	Diabetes Mellitus, Type 2	disease of metabolism	type 2 diabetes mellitus	skeletal muscle	8.55	Y	21.81	N	3	Enzymes
LPL	Herpes Simplex	disease by infectious agent	herpes simplex	skin	19.01	Y	1.2	N	1	Enzymes
LPL	Herpes Simplex	disease by infectious agent	herpes simplex	brain	18.9	Y	29.87	N	2	Enzymes
LPL	Herpes Simplex	disease by infectious agent	herpes simplex	spleen	11.85	Y	1.37	N	3	Enzymes
LPL	Hypercholesterolemia	disease of metabolism	hypercholesterolemia	liver	25.91	N	0.66	N	1	Enzymes
LPL	Hypercholesterolemia	disease of metabolism	hypercholesterolemia	smooth muscle	18.82	Y	4.12	N	2	Enzymes
LPL	Hypercholesterolemia	disease of metabolism	hypercholesterolemia	heart	8.14	Y	245.99	N	3	Enzymes
LPL	Hyperlipidemias	disease of metabolism	familial hyperlipidemia	liver	27.07	N	0.66	N	1	Enzymes
LPL	Hyperlipidemias	disease of metabolism	familial hyperlipidemia	adipose tissue	15.29	Y	583.79	N	2	Enzymes
LPL	Hyperlipidemias	disease of metabolism	familial hyperlipidemia	smooth muscle	12.81	Y	4.12	N	3	Enzymes
LPL	Thrombosis	cardiovascular system disease	vascular disease	heart	34.06	Y	245.99	N	1	Enzymes
LPL	Thrombosis	cardiovascular system disease	vascular disease	brain	8.88	Y	29.87	N	2	Enzymes
MAGEA3	Melanoma	disease of cellular proliferation	melanoma	lymph node	37.39	N	0	N	1	Unclassified
MAGEA3	Melanoma	disease of cellular proliferation	melanoma	skin	25.41	N	0	N	2	Unclassified
MAN2B1	alpha-Mannosidosis	disease of metabolism	alpha-mannosidosis	brain	24.06	Y	9.39	Y	1	Unclassified
MAN2B1	alpha-Mannosidosis	disease of metabolism	alpha-mannosidosis	thyroid	15.18	Y	18.13	Y	2	Unclassified
MAN2B1	alpha-Mannosidosis	disease of metabolism	alpha-mannosidosis	liver	14.64	Y	15.78	Y	3	Unclassified
MAOA	Depressive Disorder	disease of mental health	neurotic disorder	brain	79.27	Y	13.19	Y	1	Enzymes
MAOA	Phobic Disorders	disease of mental health	phobic disorder	brain	70.2	Y	13.19	Y	1	Enzymes
MAOB	Parkinson Disease	nervous system disease	Parkinson's Disease	brain	72.38	Y	53.9	Y	1	Enzymes
MAPT	Alzheimer Disease	nervous system disease	Alzheimer's disease	brain	93.04	Y	125.45	Y	1	Unclassified
MBP	Multiple Sclerosis, Relapsing-Remitting	nervous system disease	relapsing-remitting multiple sclerosis	brain	81.31	Y	1153.47	Y	1	Unclassified
MC2R	Addison Disease	endocrine system disease	Addison's disease	adrenal gland	59.95	Y	36.71	N	1	G-Protein Coupled Receptors
MC2R	Addison Disease	endocrine system disease	Addison's disease	thyroid	10.55	N	0	N	2	G-Protein Coupled Receptors
MC2R	Arthritis, Rheumatoid	musculoskeletal system disease	arthritis	lymph node	10.27	N	0	N	1	G-Protein Coupled Receptors
MC2R	Arthritis, Rheumatoid	musculoskeletal system disease	arthritis	bone marrow	9.44	N	0	N	2	G-Protein Coupled Receptors
MC2R	Arthritis, Rheumatoid	musculoskeletal system disease	arthritis	skin	8.53	N	0	N	3	G-Protein Coupled Receptors
MET	Esophageal Neoplasms	disease of cellular proliferation	esophageal cancer	esophagus	57.07	Y	6.31	Y	1	Kinases
MET	Esophageal Neoplasms	disease of cellular proliferation	esophageal cancer	stomach	24.84	Y	16.21	Y	2	Kinases
MET	Liver Neoplasms	disease of cellular proliferation	liver cancer	liver	63.7	Y	25.99	Y	1	Kinases
MET	Stomach Neoplasms	disease of cellular proliferation	stomach cancer	stomach	59.19	Y	16.21	Y	1	Kinases
MET	Stomach Neoplasms	disease of cellular proliferation	stomach cancer	esophagus	12.64	Y	6.31	Y	2	Kinases
MET	Stomach Neoplasms	disease of cellular proliferation	stomach cancer	lymph node	9.2	Y	2.68	N	3	Kinases
MME	Diarrhea	gastrointestinal system disease	diarrhea	small intestine	37.31	Y	272.79	Y	1	Enzymes
MME	Diarrhea	gastrointestinal system disease	diarrhea	colon	22.14	Y	3.63	Y	2	Enzymes
MME	Diarrhea	gastrointestinal system disease	diarrhea	duodenum	10.91	Y	310.99	Y	3	Enzymes
MMP1	Periodontitis	gastrointestinal system disease	periodontitis	salivary gland	25.94	N	0	N	1	Ligand
MMP1	Periodontitis	gastrointestinal system disease	periodontitis	tonsil	18.52	Y	4.44	N	2	Ligand
MMP1	Rosacea	integumentary system disease	rosacea	skin	84.38	N	0.27	N	1	Ligand
MMP8	Osteoarthritis	musculoskeletal system disease	osteoarthritis	skeletal muscle	43.64	N	0	N	1	Unclassified
MMP8	Osteoarthritis	musculoskeletal system disease	osteoarthritis	bone marrow	22.68	Y	334.59	Y	2	Unclassified
MMP8	Osteoarthritis	musculoskeletal system disease	osteoarthritis	adipose tissue	10.8	N	0.3	N	3	Unclassified
MPL	Anemia	immune system disease	anemia	bone marrow	36.49	N	0.36	N	1	Cytokine Receptors
MPL	Anemia	immune system disease	anemia	spleen	11.69	N	0.15	N	2	Cytokine Receptors
MPL	Purpura, Thrombocytopenic, Idiopathic	immune system disease	autoimmune thrombocytopenic purpura	spleen	42.72	N	0.15	N	1	Cytokine Receptors
MPL	Purpura, Thrombocytopenic, Idiopathic	immune system disease	autoimmune thrombocytopenic purpura	bone marrow	29.28	N	0.36	N	2	Cytokine Receptors
MPL	Thrombocytopenia	immune system disease	thrombocytopenia	bone marrow	26.55	N	0.36	N	1	Cytokine Receptors
MPL	Thrombocytopenia	immune system disease	thrombocytopenia	spleen	25	N	0.15	N	2	Cytokine Receptors
MPL	Thrombocytopenia	immune system disease	thrombocytopenia	kidney	16.31	N	0.09	N	3	Cytokine Receptors
MS4A1	Arthritis, Rheumatoid	musculoskeletal system disease	arthritis	lymph node	10.27	Y	583.23	Y	1	Unclassified Receptors
MS4A1	Arthritis, Rheumatoid	musculoskeletal system disease	arthritis	bone marrow	9.44	Y	22.02	Y	2	Unclassified Receptors
MS4A1	Arthritis, Rheumatoid	musculoskeletal system disease	arthritis	skin	8.53	N	0.21	N	3	Unclassified Receptors
MS4A1	Leukemia, Lymphoid	disease of cellular proliferation	leukemia	bone marrow	49.52	Y	22.02	Y	1	Unclassified Receptors
MS4A1	Leukemia, Lymphoid	disease of cellular proliferation	leukemia	lymph node	14.76	Y	583.23	Y	2	Unclassified Receptors
MS4A1	Lymphoma, B-Cell	disease of cellular proliferation	lymphosarcoma	lymph node	30.58	Y	583.23	Y	1	Unclassified Receptors
MS4A1	Lymphoma, B-Cell	disease of cellular proliferation	lymphosarcoma	bone marrow	16.62	Y	22.02	Y	2	Unclassified Receptors
MS4A1	Lymphoma, Non-Hodgkin	disease of cellular proliferation	lymphosarcoma	lymph node	31.5	Y	583.23	Y	1	Unclassified Receptors
MS4A1	Lymphoma, Non-Hodgkin	disease of cellular proliferation	lymphosarcoma	bone marrow	16.42	Y	22.02	Y	2	Unclassified Receptors
MS4A1	Lymphoma, Non-Hodgkin	disease of cellular proliferation	lymphosarcoma	skin	8.74	N	0.21	N	3	Unclassified Receptors
MS4A1	Multiple Sclerosis, Chronic Progressive	nervous system disease	chronic progressive multiple sclerosis	brain	82.55	N	0.13	N	1	Unclassified Receptors
MS4A1	Multiple Sclerosis, Relapsing-Remitting	nervous system disease	relapsing-remitting multiple sclerosis	brain	81.31	N	0.13	N	1	Unclassified Receptors
MS4A1	Pemphigus	integumentary system disease	pemphigus	skin	74.34	N	0.21	N	1	Unclassified Receptors
MS4A1	Pemphigus	integumentary system disease	pemphigus	esophagus	11.13	Y	2.92	N	2	Unclassified Receptors
MS4A1	Vasculitis	cardiovascular system disease	vasculitis	skin	18.13	N	0.21	N	1	Unclassified Receptors
MS4A1	Vasculitis	cardiovascular system disease	vasculitis	kidney	13.89	N	0.67	N	2	Unclassified Receptors
MS4A1	Vasculitis	cardiovascular system disease	vasculitis	lung	10.64	Y	5.98	N	3	Unclassified Receptors
MS4A1	Wegener Granulomatosis	cardiovascular system disease	Wegener's granulomatosis	lung	36.21	Y	5.98	N	1	Unclassified Receptors
MS4A1	Wegener Granulomatosis	cardiovascular system disease	Wegener's granulomatosis	kidney	21.02	N	0.67	N	2	Unclassified Receptors
MTOR	Brain Neoplasms	disease of cellular proliferation	brain cancer	brain	78.86	Y	13.64	N	1	Unclassified
MTOR	Breast Neoplasms	disease of cellular proliferation	breast cancer	lymph node	50.27	Y	15.88	N	1	Unclassified
MTOR	Coronary Restenosis	cardiovascular system disease	coronary restenosis	smooth muscle	81.92	Y	13.91	N	1	Unclassified
MTOR	Coronary Restenosis	cardiovascular system disease	coronary restenosis	heart	10.27	Y	11.56	N	2	Unclassified
MTOR	Kidney Neoplasms	disease of cellular proliferation	kidney cancer	kidney	66.71	Y	14.08	N	1	Unclassified
MTOR	Lymphangioleiomyomatosis	respiratory system disease	lymphangioleiomyomatosis	lung	58.65	Y	11.01	N	1	Unclassified
MTOR	Lymphangioleiomyomatosis	respiratory system disease	lymphangioleiomyomatosis	smooth muscle	22.01	Y	13.91	N	2	Unclassified
MTOR	Lymphangioleiomyomatosis	respiratory system disease	lymphangioleiomyomatosis	lymph node	11.7	Y	15.88	N	3	Unclassified
MTOR	Lymphoma, B-Cell	disease of cellular proliferation	lymphosarcoma	lymph node	30.58	Y	15.88	N	1	Unclassified
MTOR	Lymphoma, B-Cell	disease of cellular proliferation	lymphosarcoma	bone marrow	16.62	Y	8.98	N	2	Unclassified
MTOR	Lymphoma, Non-Hodgkin	disease of cellular proliferation	lymphosarcoma	lymph node	31.5	Y	15.88	N	1	Unclassified
MTOR	Lymphoma, Non-Hodgkin	disease of cellular proliferation	lymphosarcoma	bone marrow	16.42	Y	8.98	N	2	Unclassified
MTOR	Lymphoma, Non-Hodgkin	disease of cellular proliferation	lymphosarcoma	skin	8.74	Y	13.87	N	3	Unclassified
MTOR	Osteosarcoma	disease of cellular proliferation	osteosarcoma	bone marrow	21.96	Y	8.98	N	1	Unclassified
MTOR	Osteosarcoma	disease of cellular proliferation	osteosarcoma	lung	9.73	Y	11.01	N	2	Unclassified
MTOR	Soft Tissue Neoplasms	disease of cellular proliferation	connective tissue benign neoplasm	skeletal muscle	37.94	Y	11.13	N	1	Unclassified
MTOR	Soft Tissue Neoplasms	disease of cellular proliferation	connective tissue benign neoplasm	adipose tissue	9.93	Y	10.28	N	2	Unclassified
MTOR	Soft Tissue Neoplasms	disease of cellular proliferation	connective tissue benign neoplasm	lymph node	8.75	Y	15.88	N	3	Unclassified
MTOR	Stomach Neoplasms	disease of cellular proliferation	stomach cancer	stomach	59.19	Y	10.39	Y	1	Unclassified
MTOR	Stomach Neoplasms	disease of cellular proliferation	stomach cancer	esophagus	12.64	Y	10.84	N	2	Unclassified
MTOR	Stomach Neoplasms	disease of cellular proliferation	stomach cancer	lymph node	9.2	Y	15.88	N	3	Unclassified
MTOR	Tuberous Sclerosis	genetic disease	tuberous sclerosis	brain	38.5	Y	13.64	N	1	Unclassified
MTOR	Tuberous Sclerosis	genetic disease	tuberous sclerosis	skin	14.48	Y	13.87	N	2	Unclassified
MTOR	Tuberous Sclerosis	genetic disease	tuberous sclerosis	kidney	13.88	Y	14.08	N	3	Unclassified
MTOR	Uveitis	nervous system disease	uveitis	skin	14.77	Y	13.87	N	1	Unclassified
MTOR	Uveitis	nervous system disease	uveitis	brain	14.34	Y	13.64	N	2	Unclassified
MTOR	Uveitis	nervous system disease	uveitis	lymph node	11.48	Y	15.88	N	3	Unclassified
MTTP	Hypercholesterolemia	disease of metabolism	hypercholesterolemia	liver	25.91	Y	123.78	Y	1	Unclassified
MTTP	Hypercholesterolemia	disease of metabolism	hypercholesterolemia	smooth muscle	18.82	N	0.54	Y	2	Unclassified
MTTP	Hypercholesterolemia	disease of metabolism	hypercholesterolemia	heart	8.14	N	0.5	Y	3	Unclassified
MUC1	Carcinoma, Non-Small-Cell Lung	disease of cellular proliferation	non-small cell lung carcinoma	lymph node	40.29	Y	1.85	Y	1	Unclassified
MUC1	Carcinoma, Non-Small-Cell Lung	disease of cellular proliferation	non-small cell lung carcinoma	lung	39.55	Y	312.62	Y	2	Unclassified
MUC1	Ovarian Neoplasms	disease of cellular proliferation	ovarian cancer	ovary	46.61	Y	1.32	N	1	Unclassified
MUC1	Ovarian Neoplasms	disease of cellular proliferation	ovarian cancer	fallopian tube	14.21	Y	163.25	Y	2	Unclassified
MUC1	Ovarian Neoplasms	disease of cellular proliferation	ovarian cancer	endometrium	8.7	Y	31.41	Y	3	Unclassified
MUC1	Pancreatic Neoplasms	disease of cellular proliferation	pancreatic carcinoma	pancreas	49.23	Y	175.33	Y	1	Unclassified
MUC1	Pancreatic Neoplasms	disease of cellular proliferation	pancreatic carcinoma	duodenum	20.09	Y	25.59	Y	2	Unclassified
MUC1	Pancreatic Neoplasms	disease of cellular proliferation	pancreatic carcinoma	small intestine	12.06	Y	5.5	Y	3	Unclassified
MUC16	Ovarian Neoplasms	disease of cellular proliferation	ovarian cancer	ovary	46.61	N	0.09	N	1	Unclassified
MUC16	Ovarian Neoplasms	disease of cellular proliferation	ovarian cancer	fallopian tube	14.21	Y	8.67	Y	2	Unclassified
MUC16	Ovarian Neoplasms	disease of cellular proliferation	ovarian cancer	endometrium	8.7	Y	3.48	Y	3	Unclassified
NFE2L2	Multiple Sclerosis, Relapsing-Remitting	nervous system disease	relapsing-remitting multiple sclerosis	brain	81.31	Y	39.48	Y	1	Unclassified
NFE2L2	Psoriasis	integumentary system disease	psoriasis	skin	80.74	Y	103.74	Y	1	Unclassified
NFKB1	Amyloidosis	disease of metabolism	amyloidosis	kidney	12.88	Y	14.02	N	1	Unclassified
NFKB1	Amyloidosis	disease of metabolism	amyloidosis	spleen	10.97	Y	24.86	Y	2	Unclassified
NFKB1	Amyloidosis	disease of metabolism	amyloidosis	heart	9.12	Y	10.72	N	3	Unclassified
NFKB1	Lymphoma, Non-Hodgkin	disease of cellular proliferation	lymphosarcoma	lymph node	31.5	Y	39.36	Y	1	Unclassified
NFKB1	Lymphoma, Non-Hodgkin	disease of cellular proliferation	lymphosarcoma	bone marrow	16.42	Y	48.21	Y	2	Unclassified
NFKB1	Lymphoma, Non-Hodgkin	disease of cellular proliferation	lymphosarcoma	skin	8.74	Y	22.89	N	3	Unclassified
NFKB1	Multiple Myeloma	disease of cellular proliferation	multiple myeloma	bone marrow	68.66	Y	48.21	Y	1	Unclassified
NISCH	Hypertension	cardiovascular system disease	hypertension	kidney	33.3	Y	25.16	Y	1	Unclassified
NISCH	Hypertension	cardiovascular system disease	hypertension	heart	17.33	Y	21.7	Y	2	Unclassified
NISCH	Hypertension	cardiovascular system disease	hypertension	smooth muscle	14.55	Y	35.7	Y	3	Unclassified
NPC1L1	Hypercholesterolemia	disease of metabolism	hypercholesterolemia	liver	25.91	Y	19.41	N	1	Unclassified Receptors
NPC1L1	Hypercholesterolemia	disease of metabolism	hypercholesterolemia	smooth muscle	18.82	N	0.12	N	2	Unclassified Receptors
NPC1L1	Hypercholesterolemia	disease of metabolism	hypercholesterolemia	heart	8.14	N	0.03	N	3	Unclassified Receptors
NPC1L1	Hyperlipidemias	disease of metabolism	familial hyperlipidemia	liver	27.07	Y	19.41	N	1	Unclassified Receptors
NPC1L1	Hyperlipidemias	disease of metabolism	familial hyperlipidemia	adipose tissue	15.29	N	0.38	N	2	Unclassified Receptors
NPC1L1	Hyperlipidemias	disease of metabolism	familial hyperlipidemia	smooth muscle	12.81	N	0.12	N	3	Unclassified Receptors
NPR1	Heart Failure	cardiovascular system disease	congestive heart failure	heart	65.01	Y	7.6	Y	1	Kinase Receptors
NPR1	Heart Failure	cardiovascular system disease	congestive heart failure	skeletal muscle	10.05	Y	3.36	Y	2	Kinase Receptors
NPR1	Heart Failure	cardiovascular system disease	congestive heart failure	kidney	9.41	Y	14.33	Y	3	Kinase Receptors
NR1H4	Liver Cirrhosis, Biliary	gastrointestinal system disease	liver cirrhosis	liver	59.97	Y	62.66	Y	1	Nuclear Receptors
NR3C1	Addison Disease	endocrine system disease	Addison's disease	adrenal gland	59.95	Y	12.06	Y	1	Nuclear Receptors
NR3C1	Addison Disease	endocrine system disease	Addison's disease	thyroid	10.55	Y	29.74	Y	2	Nuclear Receptors
NR3C1	Anemia, Aplastic	immune system disease	aplastic anemia	bone marrow	75.37	Y	29.29	Y	1	Nuclear Receptors
NR3C1	Arthritis	musculoskeletal system disease	arthritis	lymph node	10.05	Y	29.5	Y	1	Nuclear Receptors
NR3C1	Arthritis	musculoskeletal system disease	arthritis	bone marrow	9.44	Y	29.29	Y	2	Nuclear Receptors
NR3C1	Arthritis	musculoskeletal system disease	arthritis	spleen	8.83	Y	22.83	Y	3	Nuclear Receptors
NR3C1	Arthritis, Juvenile Rheumatoid	musculoskeletal system disease	juvenile rheumatoid arthritis	bone marrow	14.57	Y	29.29	Y	1	Nuclear Receptors
NR3C1	Arthritis, Juvenile Rheumatoid	musculoskeletal system disease	juvenile rheumatoid arthritis	kidney	9.38	Y	19.97	Y	2	Nuclear Receptors
NR3C1	Arthritis, Juvenile Rheumatoid	musculoskeletal system disease	juvenile rheumatoid arthritis	skeletal muscle	8.79	Y	18.09	Y	3	Nuclear Receptors
NR3C1	Arthritis, Psoriatic	syndrome	psoriatic arthritis	skin	57.55	Y	18.05	Y	1	Nuclear Receptors
NR3C1	Arthritis, Rheumatoid	musculoskeletal system disease	arthritis	lymph node	10.27	Y	29.5	Y	1	Nuclear Receptors
NR3C1	Arthritis, Rheumatoid	musculoskeletal system disease	arthritis	bone marrow	9.44	Y	29.29	Y	2	Nuclear Receptors
NR3C1	Arthritis, Rheumatoid	musculoskeletal system disease	arthritis	skin	8.53	Y	18.05	Y	3	Nuclear Receptors
NR3C1	Asthma	respiratory system disease	asthma	lung	67.67	Y	31.2	Y	1	Nuclear Receptors
NR3C1	Asthma	respiratory system disease	asthma	smooth muscle	11.93	Y	25.29	Y	2	Nuclear Receptors
NR3C1	Blepharitis	nervous system disease	blepharitis	skin	41.85	Y	18.05	Y	1	Nuclear Receptors
NR3C1	Blepharitis	nervous system disease	blepharitis	lymph node	30.81	Y	29.5	Y	2	Nuclear Receptors
NR3C1	Blepharitis	nervous system disease	blepharitis	spleen	12.73	Y	22.83	Y	3	Nuclear Receptors
NR3C1	Brain Edema	nervous system disease	brain edema	brain	92.3	Y	18.05	Y	1	Nuclear Receptors
NR3C1	Cataract	nervous system disease	cataract	brain	15.74	Y	18.05	Y	1	Nuclear Receptors
NR3C1	Cataract	nervous system disease	cataract	liver	14.31	Y	51.43	Y	2	Nuclear Receptors
NR3C1	Cataract	nervous system disease	cataract	skin	12.38	Y	18.05	Y	3	Nuclear Receptors
NR3C1	Chorioretinitis	nervous system disease	chorioretinitis	brain	30.88	Y	18.05	Y	1	Nuclear Receptors
NR3C1	Chorioretinitis	nervous system disease	chorioretinitis	lymph node	13.17	Y	29.5	Y	2	Nuclear Receptors
NR3C1	Chorioretinitis	nervous system disease	chorioretinitis	skin	11.01	Y	18.05	Y	3	Nuclear Receptors
NR3C1	Colitis	gastrointestinal system disease	colonic disease	colon	57.51	Y	14.94	Y	1	Nuclear Receptors
NR3C1	Colitis	gastrointestinal system disease	colonic disease	rectum	20.87	Y	16.15	Y	2	Nuclear Receptors
NR3C1	Colitis, Ulcerative	gastrointestinal system disease	ulcerative colitis	colon	44.99	Y	14.94	Y	1	Nuclear Receptors
NR3C1	Colitis, Ulcerative	gastrointestinal system disease	ulcerative colitis	rectum	30.07	Y	16.15	Y	2	Nuclear Receptors
NR3C1	Colitis, Ulcerative	gastrointestinal system disease	ulcerative colitis	small intestine	11.26	Y	18.01	Y	3	Nuclear Receptors
NR3C1	Crohn Disease	gastrointestinal system disease	Crohn's disease	small intestine	32.74	Y	18.01	Y	1	Nuclear Receptors
NR3C1	Crohn Disease	gastrointestinal system disease	Crohn's disease	colon	29.7	Y	14.94	Y	2	Nuclear Receptors
NR3C1	Crohn Disease	gastrointestinal system disease	Crohn's disease	rectum	12.89	Y	16.15	Y	3	Nuclear Receptors
NR3C1	Croup	respiratory system disease	croup	esophagus	39.52	Y	27.76	Y	1	Nuclear Receptors
NR3C1	Croup	respiratory system disease	croup	lung	39.24	Y	31.2	Y	2	Nuclear Receptors
NR3C1	Croup	respiratory system disease	croup	bone marrow	8.6	Y	29.29	Y	3	Nuclear Receptors
NR3C1	Dermatitis, Atopic	integumentary system disease	atopic dermatitis	skin	84.05	Y	18.05	Y	1	Nuclear Receptors
NR3C1	Dermatitis, Contact	integumentary system disease	contact dermatitis	skin	67.54	Y	18.05	Y	1	Nuclear Receptors
NR3C1	Dermatitis, Contact	integumentary system disease	contact dermatitis	lymph node	21.52	Y	29.5	Y	2	Nuclear Receptors
NR3C1	Dermatitis, Seborrheic	integumentary system disease	seborrheic dermatitis	skin	86.67	Y	18.05	Y	1	Nuclear Receptors
NR3C1	Ear Diseases	nervous system disease	auditory system disease	brain	47.66	Y	18.05	Y	1	Nuclear Receptors
NR3C1	Ear Diseases	nervous system disease	auditory system disease	skeletal muscle	13.18	Y	18.09	Y	2	Nuclear Receptors
NR3C1	Eczema	integumentary system disease	eczematous skin disease	skin	68.62	Y	18.05	Y	1	Nuclear Receptors
NR3C1	Erythema Multiforme	integumentary system disease	erythema multiforme	skin	78.13	Y	18.05	Y	1	Nuclear Receptors
NR3C1	Eye Diseases	nervous system disease	eye disease	skeletal muscle	25.41	Y	18.09	Y	1	Nuclear Receptors
NR3C1	Eye Diseases	nervous system disease	eye disease	brain	17.14	Y	18.05	Y	2	Nuclear Receptors
NR3C1	Eye Diseases	nervous system disease	eye disease	salivary gland	16.26	Y	12.22	Y	3	Nuclear Receptors
NR3C1	Eye Infections	nervous system disease	eye disease	skin	16.06	Y	18.05	Y	1	Nuclear Receptors
NR3C1	Eye Infections	nervous system disease	eye disease	lymph node	14.84	Y	29.5	Y	2	Nuclear Receptors
NR3C1	Eye Infections	nervous system disease	eye disease	skeletal muscle	12.78	Y	18.09	Y	3	Nuclear Receptors
NR3C1	Hypersensitivity	immune system disease	hypersensitivity reaction type I disease	lung	35.06	Y	31.2	Y	1	Nuclear Receptors
NR3C1	Hypersensitivity	immune system disease	hypersensitivity reaction type I disease	skin	21.14	Y	18.05	Y	2	Nuclear Receptors
NR3C1	Impetigo	integumentary system disease	impetigo	skin	90.53	Y	18.05	Y	1	Nuclear Receptors
NR3C1	Inflammatory Bowel Diseases	gastrointestinal system disease	ulcerative colitis	colon	38.04	Y	14.94	Y	1	Nuclear Receptors
NR3C1	Inflammatory Bowel Diseases	gastrointestinal system disease	ulcerative colitis	small intestine	21.97	Y	18.01	Y	2	Nuclear Receptors
NR3C1	Inflammatory Bowel Diseases	gastrointestinal system disease	ulcerative colitis	rectum	19.54	Y	16.15	Y	3	Nuclear Receptors
NR3C1	Liver Cirrhosis, Biliary	gastrointestinal system disease	liver cirrhosis	liver	59.97	Y	51.43	Y	1	Nuclear Receptors
NR3C1	Lupus Erythematosus, Systemic	immune system disease	systemic lupus erythematosus	kidney	31.45	Y	19.97	Y	1	Nuclear Receptors
NR3C1	Lupus Erythematosus, Systemic	immune system disease	systemic lupus erythematosus	skin	13.45	Y	18.05	Y	2	Nuclear Receptors
NR3C1	Lupus Erythematosus, Systemic	immune system disease	systemic lupus erythematosus	spleen	10.81	Y	22.83	Y	3	Nuclear Receptors
NR3C1	Macular Edema	nervous system disease	macular retinal edema	brain	28.13	Y	18.05	Y	1	Nuclear Receptors
NR3C1	Macular Edema	nervous system disease	macular retinal edema	kidney	20.34	Y	19.97	Y	2	Nuclear Receptors
NR3C1	Macular Edema	nervous system disease	macular retinal edema	spleen	17.18	Y	22.83	Y	3	Nuclear Receptors
NR3C1	Melanosis	integumentary system disease	incontinentia pigmenti achromians	skin	34.24	Y	18.05	Y	1	Nuclear Receptors
NR3C1	Melanosis	integumentary system disease	incontinentia pigmenti achromians	small intestine	14.76	Y	18.01	Y	2	Nuclear Receptors
NR3C1	Melanosis	integumentary system disease	incontinentia pigmenti achromians	colon	9.01	Y	14.94	Y	3	Nuclear Receptors
NR3C1	Metabolic Diseases	disease of metabolism	disease of metabolism	pancreas	17.21	Y	8.33	Y	1	Nuclear Receptors
NR3C1	Metabolic Diseases	disease of metabolism	disease of metabolism	liver	10.48	Y	51.43	Y	2	Nuclear Receptors
NR3C1	Metabolic Diseases	disease of metabolism	disease of metabolism	adipose tissue	9.73	Y	29.89	N	3	Nuclear Receptors
NR3C1	Multiple Myeloma	disease of cellular proliferation	multiple myeloma	bone marrow	68.66	Y	29.29	Y	1	Nuclear Receptors
NR3C1	Multiple Sclerosis	nervous system disease	multiple sclerosis	brain	70.73	Y	18.05	Y	1	Nuclear Receptors
NR3C1	Mycoses	disease by infectious agent	fungal infectious disease	lung	25.94	Y	31.2	Y	1	Nuclear Receptors
NR3C1	Mycoses	disease by infectious agent	fungal infectious disease	skin	16.26	Y	18.05	Y	2	Nuclear Receptors
NR3C1	Myositis	musculoskeletal system disease	myositis	skeletal muscle	61.17	Y	18.09	Y	1	Nuclear Receptors
NR3C1	Myositis	musculoskeletal system disease	myositis	skin	12.58	Y	18.05	Y	2	Nuclear Receptors
NR3C1	Nasal Polyps	respiratory system disease	nose disease	lung	18.87	Y	31.2	Y	1	Nuclear Receptors
NR3C1	Nasal Polyps	respiratory system disease	nose disease	tonsil	15.53	Y	36.18	Y	2	Nuclear Receptors
NR3C1	Nephrotic Syndrome	urinary system disease	nephrotic syndrome	kidney	76.82	Y	19.97	Y	1	Nuclear Receptors
NR3C1	Optic Neuritis	nervous system disease	optic neuritis	brain	69.23	Y	18.05	Y	1	Nuclear Receptors
NR3C1	Osteoarthritis	musculoskeletal system disease	osteoarthritis	skeletal muscle	43.64	Y	18.09	Y	1	Nuclear Receptors
NR3C1	Osteoarthritis	musculoskeletal system disease	osteoarthritis	bone marrow	22.68	Y	29.29	Y	2	Nuclear Receptors
NR3C1	Osteoarthritis	musculoskeletal system disease	osteoarthritis	adipose tissue	10.8	Y	29.89	N	3	Nuclear Receptors
NR3C1	Otitis	nervous system disease	auditory system disease	tonsil	38.11	Y	36.18	Y	1	Nuclear Receptors
NR3C1	Otitis	nervous system disease	auditory system disease	brain	16.21	Y	18.05	Y	2	Nuclear Receptors
NR3C1	Otitis	nervous system disease	auditory system disease	skeletal muscle	9.63	Y	18.09	Y	3	Nuclear Receptors
NR3C1	Otitis Externa	nervous system disease	otitis externa	skin	54.9	Y	18.05	Y	1	Nuclear Receptors
NR3C1	Otitis Externa	nervous system disease	otitis externa	rectum	15.61	Y	16.15	Y	2	Nuclear Receptors
NR3C1	Otitis Externa	nervous system disease	otitis externa	salivary gland	14.93	Y	12.22	Y	3	Nuclear Receptors
NR3C1	Otitis Media	nervous system disease	otitis media	tonsil	42.76	Y	36.18	Y	1	Nuclear Receptors
NR3C1	Otitis Media	nervous system disease	otitis media	brain	16.2	Y	18.05	Y	2	Nuclear Receptors
NR3C1	Otitis Media	nervous system disease	otitis media	skeletal muscle	10.85	Y	18.09	Y	3	Nuclear Receptors
NR3C1	Pain, Postoperative	nervous system disease	Pain, Postoperative	skeletal muscle	21.66	Y	18.09	Y	1	Nuclear Receptors
NR3C1	Pain, Postoperative	nervous system disease	Pain, Postoperative	rectum	8.96	Y	16.15	Y	2	Nuclear Receptors
NR3C1	Pain, Postoperative	nervous system disease	Pain, Postoperative	tonsil	8.76	Y	36.18	Y	3	Nuclear Receptors
NR3C1	Pituitary ACTH Hypersecretion	endocrine system disease	pituitary-dependent Cushing's disease	brain	49.26	Y	18.05	Y	1	Nuclear Receptors
NR3C1	Pituitary ACTH Hypersecretion	endocrine system disease	pituitary-dependent Cushing's disease	adrenal gland	31.71	Y	12.06	Y	2	Nuclear Receptors
NR3C1	Pituitary ACTH Hypersecretion	endocrine system disease	pituitary-dependent Cushing's disease	adipose tissue	11.17	Y	29.89	N	3	Nuclear Receptors
NR3C1	Polymyalgia Rheumatica	musculoskeletal system disease	polymyalgia rheumatica	skeletal muscle	16.95	Y	18.09	Y	1	Nuclear Receptors
NR3C1	Polymyalgia Rheumatica	musculoskeletal system disease	polymyalgia rheumatica	smooth muscle	10.53	Y	25.29	Y	2	Nuclear Receptors
NR3C1	Polymyalgia Rheumatica	musculoskeletal system disease	polymyalgia rheumatica	thyroid	9.48	Y	29.74	Y	3	Nuclear Receptors
NR3C1	Proctitis	gastrointestinal system disease	proctitis	rectum	75.54	Y	16.15	Y	1	Nuclear Receptors
NR3C1	Proctitis	gastrointestinal system disease	proctitis	colon	16.9	Y	14.94	Y	2	Nuclear Receptors
NR3C1	Pruritus	integumentary system disease	skin disease	skin	75.19	Y	18.05	Y	1	Nuclear Receptors
NR3C1	Psoriasis	integumentary system disease	psoriasis	skin	80.74	Y	18.05	Y	1	Nuclear Receptors
NR3C1	Psychotic Disorders	disease of mental health	schizoaffective disorder	brain	76.25	Y	18.05	Y	1	Nuclear Receptors
NR3C1	Pulmonary Disease, Chronic Obstructive	respiratory system disease	chronic obstructive pulmonary disease	lung	72.66	Y	31.2	Y	1	Nuclear Receptors
NR3C1	Pulmonary Disease, Chronic Obstructive	respiratory system disease	chronic obstructive pulmonary disease	skeletal muscle	14.79	Y	18.09	Y	2	Nuclear Receptors
NR3C1	Retinal Vein Occlusion	cardiovascular system disease	retinal vein occlusion	bone marrow	42.5	Y	29.29	Y	1	Nuclear Receptors
NR3C1	Retinal Vein Occlusion	cardiovascular system disease	retinal vein occlusion	smooth muscle	21.08	Y	25.29	Y	2	Nuclear Receptors
NR3C1	Rhinitis	respiratory system disease	rhinitis	lung	30.66	Y	31.2	Y	1	Nuclear Receptors
NR3C1	Rhinitis	respiratory system disease	rhinitis	tonsil	15.77	Y	36.18	Y	2	Nuclear Receptors
NR3C1	Rhinitis	respiratory system disease	rhinitis	skin	10.98	Y	18.05	Y	3	Nuclear Receptors
NR3C1	Rhinitis, Allergic, Perennial	respiratory system disease	rhinitis	lung	38.2	Y	31.2	Y	1	Nuclear Receptors
NR3C1	Rhinitis, Allergic, Perennial	respiratory system disease	rhinitis	tonsil	13.25	Y	36.18	Y	2	Nuclear Receptors
NR3C1	Rhinitis, Allergic, Perennial	respiratory system disease	rhinitis	skin	10.95	Y	18.05	Y	3	Nuclear Receptors
NR3C1	Rhinitis, Allergic, Seasonal	respiratory system disease	allergic rhinitis	lung	30.29	Y	31.2	Y	1	Nuclear Receptors
NR3C1	Rhinitis, Allergic, Seasonal	respiratory system disease	allergic rhinitis	skin	18.63	Y	18.05	Y	2	Nuclear Receptors
NR3C1	Rhinitis, Allergic, Seasonal	respiratory system disease	allergic rhinitis	tonsil	9.26	Y	36.18	Y	3	Nuclear Receptors
NR3C1	Sarcoidosis	immune system disease	sarcoidosis	lymph node	30.45	Y	29.5	Y	1	Nuclear Receptors
NR3C1	Sarcoidosis	immune system disease	sarcoidosis	lung	26.08	Y	31.2	Y	2	Nuclear Receptors
NR3C1	Serum Sickness	disease of mental health	substance abuse	kidney	53.47	Y	19.97	Y	1	Nuclear Receptors
NR3C1	Serum Sickness	disease of mental health	substance abuse	skin	8.42	Y	18.05	Y	2	Nuclear Receptors
NR3C1	Sinusitis	respiratory system disease	sinusitis	tonsil	22.87	Y	36.18	Y	1	Nuclear Receptors
NR3C1	Sinusitis	respiratory system disease	sinusitis	lung	19.26	Y	31.2	Y	2	Nuclear Receptors
NR3C1	Sinusitis	respiratory system disease	sinusitis	brain	16.02	Y	18.05	Y	3	Nuclear Receptors
NR3C1	Skin Diseases	integumentary system disease	skin disease	skin	50.33	Y	18.05	Y	1	Nuclear Receptors
NR3C1	Skin Diseases	integumentary system disease	skin disease	lymph node	14.38	Y	29.5	Y	2	Nuclear Receptors
NR3C1	Skin Diseases, Infectious	integumentary system disease	skin disease	skin	45.96	Y	18.05	Y	1	Nuclear Receptors
NR3C1	Skin Diseases, Infectious	integumentary system disease	skin disease	lung	10.2	Y	31.2	Y	2	Nuclear Receptors
NR3C1	Skin Diseases, Infectious	integumentary system disease	skin disease	lymph node	9.31	Y	29.5	Y	3	Nuclear Receptors
NR3C1	Spasms, Infantile	nervous system disease	infantile epileptic encephalopathy	brain	89.73	Y	18.05	Y	1	Nuclear Receptors
NR3C1	Spondylitis, Ankylosing	musculoskeletal system disease	ankylosing spondylitis	lung	11.99	Y	31.2	Y	1	Nuclear Receptors
NR3C1	Spondylitis, Ankylosing	musculoskeletal system disease	ankylosing spondylitis	heart	9.3	Y	20.05	Y	2	Nuclear Receptors
NR3C1	Spondylitis, Ankylosing	musculoskeletal system disease	ankylosing spondylitis	bone marrow	9.01	Y	29.29	Y	3	Nuclear Receptors
NR3C1	Stomatitis, Aphthous	gastrointestinal system disease	aphthous stomatitis	small intestine	17.72	Y	18.01	Y	1	Nuclear Receptors
NR3C1	Stomatitis, Aphthous	gastrointestinal system disease	aphthous stomatitis	tonsil	14.54	Y	36.18	Y	2	Nuclear Receptors
NR3C1	Stomatitis, Aphthous	gastrointestinal system disease	aphthous stomatitis	skin	10.44	Y	18.05	Y	3	Nuclear Receptors
NR3C1	Uveitis	nervous system disease	uveitis	skin	14.77	Y	18.05	Y	1	Nuclear Receptors
NR3C1	Uveitis	nervous system disease	uveitis	brain	14.34	Y	18.05	Y	2	Nuclear Receptors
NR3C1	Uveitis	nervous system disease	uveitis	lymph node	11.48	Y	29.5	Y	3	Nuclear Receptors
NR3C1	Vaginitis	reproductive system disease	vaginitis	rectum	28.37	Y	16.15	Y	1	Nuclear Receptors
NR3C1	Vaginitis	reproductive system disease	vaginitis	endometrium	19.56	Y	21.63	Y	2	Nuclear Receptors
NR3C1	Vaginitis	reproductive system disease	vaginitis	fallopian tube	15.07	Y	24.13	Y	3	Nuclear Receptors
NR3C1	Vasculitis	cardiovascular system disease	vasculitis	skin	18.13	Y	18.05	Y	1	Nuclear Receptors
NR3C1	Vasculitis	cardiovascular system disease	vasculitis	kidney	13.89	Y	19.97	Y	2	Nuclear Receptors
NR3C1	Vasculitis	cardiovascular system disease	vasculitis	lung	10.64	Y	31.2	Y	3	Nuclear Receptors
NR3C1	Venous Insufficiency	cardiovascular system disease	venous insufficiency	skin	44.57	Y	18.05	Y	1	Nuclear Receptors
NR3C1	Venous Insufficiency	cardiovascular system disease	venous insufficiency	smooth muscle	13.33	Y	25.29	Y	2	Nuclear Receptors
NR3C1	Venous Insufficiency	cardiovascular system disease	venous insufficiency	skeletal muscle	9.94	Y	18.09	Y	3	Nuclear Receptors
NR3C1	Xerophthalmia	nervous system disease	xerophthalmia	salivary gland	86.97	Y	12.22	Y	1	Nuclear Receptors
NR3C2	Heart Failure	cardiovascular system disease	congestive heart failure	heart	65.01	Y	8.17	Y	1	Nuclear Receptors
NR3C2	Heart Failure	cardiovascular system disease	congestive heart failure	skeletal muscle	10.05	Y	5.31	N	2	Nuclear Receptors
NR3C2	Heart Failure	cardiovascular system disease	congestive heart failure	kidney	9.41	Y	11.59	Y	3	Nuclear Receptors
NR3C2	Hypertension	cardiovascular system disease	hypertension	kidney	33.3	Y	11.59	Y	1	Nuclear Receptors
NR3C2	Hypertension	cardiovascular system disease	hypertension	heart	17.33	Y	8.17	Y	2	Nuclear Receptors
NR3C2	Hypertension	cardiovascular system disease	hypertension	smooth muscle	14.55	Y	7.55	N	3	Nuclear Receptors
NRG1	Heart Failure	cardiovascular system disease	congestive heart failure	heart	65.01	Y	1.18	N	1	Unclassified
NRG1	Heart Failure	cardiovascular system disease	congestive heart failure	skeletal muscle	10.05	N	0.04	N	2	Unclassified
NRG1	Heart Failure	cardiovascular system disease	congestive heart failure	kidney	9.41	Y	7.79	N	3	Unclassified
NTRK1	Xerophthalmia	nervous system disease	xerophthalmia	salivary gland	86.97	N	0.51	Y	1	Kinase Receptors
ODC1	Adenomatous Polyposis Coli	genetic disease	familial adenomatous polyposis	rectum	29.3	Y	65.35	N	1	Unclassified
ODC1	Adenomatous Polyposis Coli	genetic disease	familial adenomatous polyposis	small intestine	24.47	Y	32.44	Y	2	Unclassified
ODC1	Adenomatous Polyposis Coli	genetic disease	familial adenomatous polyposis	colon	17.45	Y	68.94	Y	3	Unclassified
ODC1	Brain Neoplasms	disease of cellular proliferation	brain cancer	brain	78.86	Y	31.13	N	1	Unclassified
ODC1	Colorectal Neoplasms	disease of cellular proliferation	colorectal cancer	colon	38.19	Y	68.94	Y	1	Unclassified
ODC1	Colorectal Neoplasms	disease of cellular proliferation	colorectal cancer	rectum	33.81	Y	65.35	N	2	Unclassified
ODC1	Colorectal Neoplasms	disease of cellular proliferation	colorectal cancer	lymph node	8.25	Y	98.06	N	3	Unclassified
ODC1	Hirsutism	integumentary system disease	hair disease	ovary	39.08	Y	50.31	Y	1	Unclassified
ODC1	Hirsutism	integumentary system disease	hair disease	adrenal gland	38.79	Y	16.3	Y	2	Unclassified
ODC1	Hirsutism	integumentary system disease	hair disease	skin	12.06	Y	7.14	Y	3	Unclassified
OPRK1	Diabetic Neuropathies	nervous system disease	diabetic neuropathy	skin	28.38	N	0	Y	1	G-Protein Coupled Receptors
OPRK1	Diabetic Neuropathies	nervous system disease	diabetic neuropathy	heart	11.26	N	0.09	N	2	G-Protein Coupled Receptors
OPRK1	Diabetic Neuropathies	nervous system disease	diabetic neuropathy	skeletal muscle	11.22	N	0	N	3	G-Protein Coupled Receptors
OPRK1	Irritable Bowel Syndrome	syndrome	irritable bowel syndrome	colon	38.79	N	0	Y	1	G-Protein Coupled Receptors
OPRK1	Irritable Bowel Syndrome	syndrome	irritable bowel syndrome	rectum	30.7	N	0.03	Y	2	G-Protein Coupled Receptors
OPRK1	Irritable Bowel Syndrome	syndrome	irritable bowel syndrome	small intestine	13.1	N	0.07	Y	3	G-Protein Coupled Receptors
OPRK1	Pruritus	integumentary system disease	skin disease	skin	75.19	N	0	Y	1	G-Protein Coupled Receptors
OPRL1	Pain	nervous system disease	Pain	skeletal muscle	19.4	N	0.05	N	1	G-Protein Coupled Receptors
OPRL1	Pain	nervous system disease	Pain	brain	14.44	Y	7.82	N	2	G-Protein Coupled Receptors
OPRL1	Pain	nervous system disease	Pain	heart	8.68	N	0.33	N	3	G-Protein Coupled Receptors
OPRM1	Constipation	gastrointestinal system disease	constipation	rectum	46.38	N	0.05	N	1	G-Protein Coupled Receptors
OPRM1	Constipation	gastrointestinal system disease	constipation	colon	34.53	N	0.07	N	2	G-Protein Coupled Receptors
OPRM1	Gastrointestinal Diseases	gastrointestinal system disease	gastrointestinal system disease	stomach	19.36	N	0	N	1	G-Protein Coupled Receptors
OPRM1	Gastrointestinal Diseases	gastrointestinal system disease	gastrointestinal system disease	small intestine	16.06	N	0	N	2	G-Protein Coupled Receptors
OPRM1	Gastrointestinal Diseases	gastrointestinal system disease	gastrointestinal system disease	colon	14.76	N	0.07	N	3	G-Protein Coupled Receptors
OPRM1	Ileus	gastrointestinal system disease	ileus	small intestine	30.2	N	0	N	1	G-Protein Coupled Receptors
OPRM1	Ileus	gastrointestinal system disease	ileus	colon	25.55	N	0.07	N	2	G-Protein Coupled Receptors
OPRM1	Ileus	gastrointestinal system disease	ileus	smooth muscle	11.22	N	0.01	N	3	G-Protein Coupled Receptors
OPRM1	Pain	nervous system disease	Pain	skeletal muscle	19.4	N	0	N	1	G-Protein Coupled Receptors
OPRM1	Pain	nervous system disease	Pain	brain	14.44	N	0.37	N	2	G-Protein Coupled Receptors
OPRM1	Pain	nervous system disease	Pain	heart	8.68	N	0	N	3	G-Protein Coupled Receptors
OPRM1	Pain, Postoperative	nervous system disease	Pain, Postoperative	skeletal muscle	21.66	N	0	N	1	G-Protein Coupled Receptors
OPRM1	Pain, Postoperative	nervous system disease	Pain, Postoperative	rectum	8.96	N	0.05	N	2	G-Protein Coupled Receptors
OPRM1	Pain, Postoperative	nervous system disease	Pain, Postoperative	tonsil	8.76	N	0	N	3	G-Protein Coupled Receptors
OXTR	Obstetric Labor Complications	reproductive system disease	labor complications	placenta	48.41	N	0.56	Y	1	G-Protein Coupled Receptors
OXTR	Obstetric Labor Complications	reproductive system disease	labor complications	endometrium	8.22	Y	1.83	Y	2	G-Protein Coupled Receptors
OXTR	Postpartum Hemorrhage	reproductive system disease	puerperal disease	placenta	52.44	N	0.56	Y	1	G-Protein Coupled Receptors
OXTR	Postpartum Hemorrhage	reproductive system disease	puerperal disease	ovary	11.77	Y	2.9	N	2	G-Protein Coupled Receptors
OXTR	Postpartum Hemorrhage	reproductive system disease	puerperal disease	endometrium	11.23	Y	1.83	Y	3	G-Protein Coupled Receptors
P2RY12	Acute Coronary Syndrome	cardiovascular system disease	acute myocardial infarction	heart	63.52	Y	1.15	N	1	G-Protein Coupled Receptors
P2RY12	Acute Coronary Syndrome	cardiovascular system disease	acute myocardial infarction	kidney	11.57	N	0.64	N	2	G-Protein Coupled Receptors
P2RY12	Anemia, Sickle Cell	genetic disease	sickle cell anemia	spleen	21.03	Y	5.74	N	1	G-Protein Coupled Receptors
P2RY12	Anemia, Sickle Cell	genetic disease	sickle cell anemia	bone marrow	18.72	N	0.35	N	2	G-Protein Coupled Receptors
P2RY12	Anemia, Sickle Cell	genetic disease	sickle cell anemia	kidney	12.65	N	0.64	N	3	G-Protein Coupled Receptors
P2RY12	Angina, Unstable	cardiovascular system disease	intermediate coronary syndrome	heart	74.64	Y	1.15	N	1	G-Protein Coupled Receptors
P2RY12	Angina, Unstable	cardiovascular system disease	intermediate coronary syndrome	smooth muscle	12.15	Y	2.06	N	2	G-Protein Coupled Receptors
P2RY12	Atherosclerosis	cardiovascular system disease	atherosclerosis	smooth muscle	48.86	Y	2.06	N	1	G-Protein Coupled Receptors
P2RY12	Atherosclerosis	cardiovascular system disease	atherosclerosis	adipose tissue	13.81	Y	6.57	N	2	G-Protein Coupled Receptors
P2RY12	Atherosclerosis	cardiovascular system disease	atherosclerosis	liver	8.6	N	0.74	N	3	G-Protein Coupled Receptors
P2RY12	Brain Ischemia	cardiovascular system disease	brain ischemia	brain	85.26	Y	54.83	N	1	G-Protein Coupled Receptors
P2RY12	Cerebral Infarction	cardiovascular system disease	cerebral infarction	brain	71.06	Y	54.83	N	1	G-Protein Coupled Receptors
P2RY12	Cerebral Infarction	cardiovascular system disease	cerebral infarction	skeletal muscle	10.04	N	0	N	2	G-Protein Coupled Receptors
P2RY12	Intracranial Thrombosis	cardiovascular system disease	intracranial thrombosis	brain	70.93	Y	54.83	N	1	G-Protein Coupled Receptors
P2RY12	Myocardial Infarction	cardiovascular system disease	myocardial infarction	heart	83.94	Y	1.15	N	1	G-Protein Coupled Receptors
P2RY12	Peripheral Vascular Diseases	cardiovascular system disease	peripheral vascular disease	skin	23.93	N	0.34	N	1	G-Protein Coupled Receptors
P2RY12	Peripheral Vascular Diseases	cardiovascular system disease	peripheral vascular disease	skeletal muscle	10.55	N	0	N	2	G-Protein Coupled Receptors
P2RY12	Thrombosis	cardiovascular system disease	vascular disease	heart	34.06	Y	1.15	N	1	G-Protein Coupled Receptors
P2RY12	Thrombosis	cardiovascular system disease	vascular disease	brain	8.88	Y	54.83	N	2	G-Protein Coupled Receptors
P2RY2	Sjogren's Syndrome	immune system disease	Sjogren's syndrome	salivary gland	79.04	N	0.55	N	1	G-Protein Coupled Receptors
P2RY2	Xerophthalmia	nervous system disease	xerophthalmia	salivary gland	86.97	N	0.55	N	1	G-Protein Coupled Receptors
PCSK9	Hypercholesterolemia	disease of metabolism	hypercholesterolemia	liver	25.91	Y	6.6	N	1	Unclassified
PCSK9	Hypercholesterolemia	disease of metabolism	hypercholesterolemia	smooth muscle	18.82	N	0.63	N	2	Unclassified
PCSK9	Hypercholesterolemia	disease of metabolism	hypercholesterolemia	heart	8.14	N	0.01	N	3	Unclassified
PCSK9	Hyperlipidemias	disease of metabolism	familial hyperlipidemia	liver	27.07	Y	6.6	N	1	Unclassified
PCSK9	Hyperlipidemias	disease of metabolism	familial hyperlipidemia	adipose tissue	15.29	N	0.16	N	2	Unclassified
PCSK9	Hyperlipidemias	disease of metabolism	familial hyperlipidemia	smooth muscle	12.81	N	0.63	N	3	Unclassified
PDCD1	Carcinoma, Non-Small-Cell Lung	disease of cellular proliferation	non-small cell lung carcinoma	lymph node	40.29	Y	15.57	Y	1	Unclassified
PDCD1	Carcinoma, Non-Small-Cell Lung	disease of cellular proliferation	non-small cell lung carcinoma	lung	39.55	N	0.56	N	2	Unclassified
PDCD1	Head and Neck Neoplasms	disease of cellular proliferation	neck neoplasm	esophagus	20.51	N	0.47	N	1	Unclassified
PDCD1	Head and Neck Neoplasms	disease of cellular proliferation	neck neoplasm	salivary gland	19.5	Y	1.01	N	2	Unclassified
PDCD1	Head and Neck Neoplasms	disease of cellular proliferation	neck neoplasm	thyroid	19.24	N	0.19	N	3	Unclassified
PDCD1	Kidney Neoplasms	disease of cellular proliferation	kidney cancer	kidney	66.71	N	0.11	N	1	Unclassified
PDCD1	Melanoma	disease of cellular proliferation	melanoma	lymph node	37.39	Y	15.57	Y	1	Unclassified
PDCD1	Melanoma	disease of cellular proliferation	melanoma	skin	25.41	N	0.21	N	2	Unclassified
PDE1A	Memory Disorders	nervous system disease	Memory Disorders	brain	96.89	Y	29.33	Y	1	Enzymes
PDE3A	Angina Pectoris	cardiovascular system disease	coronary artery disease	heart	72.46	Y	51.52	Y	1	Enzymes
PDE3A	Cerebral Infarction	cardiovascular system disease	cerebral infarction	brain	71.06	Y	1.97	Y	1	Enzymes
PDE3A	Cerebral Infarction	cardiovascular system disease	cerebral infarction	skeletal muscle	10.04	Y	1.11	N	2	Enzymes
PDE3A	Diabetes Complications	disease of metabolism	diabetes mellitus	kidney	38.17	Y	5.36	Y	1	Enzymes
PDE3A	Diabetes Complications	disease of metabolism	diabetes mellitus	skin	10.32	N	0.24	N	2	Enzymes
PDE3A	Heart Failure	cardiovascular system disease	congestive heart failure	heart	65.01	Y	51.52	Y	1	Enzymes
PDE3A	Heart Failure	cardiovascular system disease	congestive heart failure	skeletal muscle	10.05	Y	1.11	N	2	Enzymes
PDE3A	Heart Failure	cardiovascular system disease	congestive heart failure	kidney	9.41	Y	5.36	Y	3	Enzymes
PDE3A	Hypertension	cardiovascular system disease	hypertension	kidney	33.3	Y	5.36	Y	1	Enzymes
PDE3A	Hypertension	cardiovascular system disease	hypertension	heart	17.33	Y	51.52	Y	2	Enzymes
PDE3A	Hypertension	cardiovascular system disease	hypertension	smooth muscle	14.55	Y	11.41	N	3	Enzymes
PDE3A	Peripheral Vascular Diseases	cardiovascular system disease	peripheral vascular disease	skin	23.93	N	0.24	N	1	Enzymes
PDE3A	Peripheral Vascular Diseases	cardiovascular system disease	peripheral vascular disease	skeletal muscle	10.55	Y	1.11	N	2	Enzymes
PDE3A	Polycythemia Vera	immune system disease	polycythemia vera	bone marrow	63.89	N	0.16	N	1	Enzymes
PDE3A	Polycythemia Vera	immune system disease	polycythemia vera	spleen	10.6	Y	3.27	N	2	Enzymes
PDE3A	Thromboangiitis Obliterans	cardiovascular system disease	thromboangiitis obliterans	adrenal gland	33	Y	2.03	N	1	Enzymes
PDE3A	Thromboangiitis Obliterans	cardiovascular system disease	thromboangiitis obliterans	small intestine	11.59	Y	7.58	Y	2	Enzymes
PDE3A	Thromboangiitis Obliterans	cardiovascular system disease	thromboangiitis obliterans	colon	10.71	Y	15.84	Y	3	Enzymes
PDE3A	Thrombocytosis	disease of cellular proliferation	thrombocytosis	bone marrow	74.33	N	0.16	N	1	Enzymes
PDE3A	Thrombocytosis	disease of cellular proliferation	thrombocytosis	spleen	10.35	Y	3.27	N	2	Enzymes
PDE4A	Spasm	musculoskeletal system disease	nervous system disease	skeletal muscle	52.79	Y	15.85	Y	1	Enzymes
PDE4A	Spasm	musculoskeletal system disease	nervous system disease	brain	9.38	Y	11.28	N	2	Enzymes
PDE5A	Erectile Dysfunction	disease of mental health	impotence	smooth muscle	30.42	Y	12.85	Y	1	Enzymes
PDE5A	Erectile Dysfunction	disease of mental health	impotence	prostate	29.87	Y	59.12	Y	2	Enzymes
PDE5A	Erectile Dysfunction	disease of mental health	impotence	testis	11.09	Y	13.06	Y	3	Enzymes
PDE5A	Hypertension, Pulmonary	cardiovascular system disease	pulmonary hypertension	lung	47.18	Y	24.94	Y	1	Enzymes
PDE5A	Hypertension, Pulmonary	cardiovascular system disease	pulmonary hypertension	heart	25.22	Y	10.2	Y	2	Enzymes
PDE5A	Hypertension, Pulmonary	cardiovascular system disease	pulmonary hypertension	smooth muscle	19.74	Y	12.85	Y	3	Enzymes
PDE5A	Muscular Dystrophy, Duchenne	nervous system disease	Becker muscular dystrophy	skeletal muscle	74.91	Y	3.16	Y	1	Enzymes
PDE5A	Muscular Dystrophy, Duchenne	nervous system disease	Becker muscular dystrophy	heart	10.49	Y	10.2	Y	2	Enzymes
PDE5A	Prostatic Hyperplasia	disease of cellular proliferation	prostatic adenoma	prostate	80.37	Y	59.12	Y	1	Enzymes
PDE5A	Prostatic Hyperplasia	disease of cellular proliferation	prostatic adenoma	urinary bladder	10.52	Y	16.69	Y	2	Enzymes
PDGFRB	Diabetic Foot	integumentary system disease	skin disease	skin	63.33	Y	23	Y	1	Kinase Receptors
PDGFRB	Diabetic Foot	integumentary system disease	skin disease	skeletal muscle	17.9	Y	16.27	N	2	Kinase Receptors
PDGFRB	Wet Macular Degeneration	nervous system disease	age related macular degeneration	smooth muscle	75.41	Y	85.43	N	1	Kinase Receptors
PDGFRB	Wet Macular Degeneration	nervous system disease	age related macular degeneration	brain	24.59	Y	11.64	Y	2	Kinase Receptors
PGR	Acne Vulgaris	integumentary system disease	acne	skin	84.2	N	0.17	N	1	Nuclear Receptors
PGR	Amenorrhea	reproductive system disease	amenorrhea	ovary	45.57	Y	11.87	Y	1	Nuclear Receptors
PGR	Amenorrhea	reproductive system disease	amenorrhea	endometrium	23.19	Y	86.06	Y	2	Nuclear Receptors
PGR	Amenorrhea	reproductive system disease	amenorrhea	brain	13.81	N	0.26	N	3	Nuclear Receptors
PGR	Anorexia	disease of mental health	anorexia nervosa	brain	47.16	N	0.26	N	1	Nuclear Receptors
PGR	Anorexia	disease of mental health	anorexia nervosa	adipose tissue	14.53	N	0.72	N	2	Nuclear Receptors
PGR	Breast Neoplasms	disease of cellular proliferation	breast cancer	lymph node	50.27	N	0.16	N	1	Nuclear Receptors
PGR	Cachexia	disease of metabolism	wasting syndrome	skeletal muscle	35.05	N	0.11	N	1	Nuclear Receptors
PGR	Cachexia	disease of metabolism	wasting syndrome	adipose tissue	26.49	N	0.72	N	2	Nuclear Receptors
PGR	Dysmenorrhea	nervous system disease	nervous system disease	endometrium	49.29	Y	86.06	Y	1	Nuclear Receptors
PGR	Dysmenorrhea	nervous system disease	nervous system disease	fallopian tube	16.43	Y	31.66	Y	2	Nuclear Receptors
PGR	Dysmenorrhea	nervous system disease	nervous system disease	smooth muscle	12.94	Y	68.69	Y	3	Nuclear Receptors
PGR	Endometrial Neoplasms	disease of cellular proliferation	endometrial carcinoma	endometrium	65.47	Y	86.06	Y	1	Nuclear Receptors
PGR	Endometrial Neoplasms	disease of cellular proliferation	endometrial carcinoma	lymph node	9.52	N	0.16	N	2	Nuclear Receptors
PGR	Endometriosis	reproductive system disease	endometriosis	endometrium	52.97	Y	86.06	Y	1	Nuclear Receptors
PGR	Endometriosis	reproductive system disease	endometriosis	ovary	11.96	Y	11.87	Y	2	Nuclear Receptors
PGR	Infertility, Female	reproductive system disease	infertility	fallopian tube	45.78	Y	31.66	Y	1	Nuclear Receptors
PGR	Infertility, Female	reproductive system disease	infertility	ovary	26.57	Y	11.87	Y	2	Nuclear Receptors
PGR	Infertility, Female	reproductive system disease	infertility	endometrium	21.55	Y	86.06	Y	3	Nuclear Receptors
PGR	Leiomyoma	disease of cellular proliferation	uterine fibroid	smooth muscle	28.59	Y	68.69	Y	1	Nuclear Receptors
PGR	Leiomyoma	disease of cellular proliferation	uterine fibroid	endometrium	15.73	Y	86.06	Y	2	Nuclear Receptors
PGR	Leiomyoma	disease of cellular proliferation	uterine fibroid	small intestine	9.76	N	0.64	N	3	Nuclear Receptors
PGR	Mastodynia	nervous system disease	Memory Disorders	skin	38.92	N	0.17	N	1	Nuclear Receptors
PGR	Mastodynia	nervous system disease	Memory Disorders	lung	35.09	Y	1.31	N	2	Nuclear Receptors
PGR	Mastodynia	nervous system disease	Memory Disorders	heart	25.99	Y	2.85	N	3	Nuclear Receptors
PGR	Menorrhagia	reproductive system disease	uterine disease	endometrium	90.93	Y	86.06	Y	1	Nuclear Receptors
PGR	Menstruation Disturbances	reproductive system disease	amenorrhea	endometrium	50.77	Y	86.06	Y	1	Nuclear Receptors
PGR	Menstruation Disturbances	reproductive system disease	amenorrhea	ovary	26.19	Y	11.87	Y	2	Nuclear Receptors
PGR	Obstetric Labor Complications	reproductive system disease	labor complications	placenta	48.41	Y	1.19	N	1	Nuclear Receptors
PGR	Obstetric Labor Complications	reproductive system disease	labor complications	endometrium	8.22	Y	86.06	Y	2	Nuclear Receptors
PGR	Premenstrual Syndrome	reproductive system disease	premenstrual tension	ovary	29.49	Y	11.87	Y	1	Nuclear Receptors
PGR	Premenstrual Syndrome	reproductive system disease	premenstrual tension	brain	26.63	N	0.26	N	2	Nuclear Receptors
PGR	Premenstrual Syndrome	reproductive system disease	premenstrual tension	endometrium	16.27	Y	86.06	Y	3	Nuclear Receptors
PIK3CA	Breast Neoplasms	disease of cellular proliferation	breast cancer	lymph node	50.27	Y	14.7	N	1	Kinases
PLA2G7	Acute Coronary Syndrome	cardiovascular system disease	acute myocardial infarction	heart	63.52	N	0.39	N	1	Unclassified
PLA2G7	Acute Coronary Syndrome	cardiovascular system disease	acute myocardial infarction	kidney	11.57	N	0.23	N	2	Unclassified
PLA2G7	Atherosclerosis	cardiovascular system disease	atherosclerosis	smooth muscle	48.86	Y	2.09	N	1	Unclassified
PLA2G7	Atherosclerosis	cardiovascular system disease	atherosclerosis	adipose tissue	13.81	Y	3.02	N	2	Unclassified
PLA2G7	Atherosclerosis	cardiovascular system disease	atherosclerosis	liver	8.6	Y	3.78	N	3	Unclassified
PLAT	Blood Coagulation Disorders	immune system disease	blood coagulation disease	spleen	14.16	Y	2.19	Y	1	Enzymes
PLAT	Blood Coagulation Disorders	immune system disease	blood coagulation disease	bone marrow	13.45	N	0.16	Y	2	Enzymes
PLAT	Blood Coagulation Disorders	immune system disease	blood coagulation disease	kidney	12.32	Y	47.12	N	3	Enzymes
PLAT	Brain Ischemia	cardiovascular system disease	brain ischemia	brain	85.26	Y	6.88	N	1	Enzymes
PLAT	Myocardial Infarction	cardiovascular system disease	myocardial infarction	heart	83.94	Y	15.42	N	1	Enzymes
PLAT	Pulmonary Embolism	cardiovascular system disease	pulmonary embolism	lung	56.84	Y	21.29	N	1	Enzymes
PLAT	Pulmonary Embolism	cardiovascular system disease	pulmonary embolism	heart	19.81	Y	15.42	N	2	Enzymes
PLAT	Thrombosis	cardiovascular system disease	vascular disease	heart	34.06	Y	15.42	N	1	Enzymes
PLAT	Thrombosis	cardiovascular system disease	vascular disease	brain	8.88	Y	6.88	N	2	Enzymes
PLAU	Blood Coagulation Disorders	immune system disease	blood coagulation disease	spleen	14.16	Y	31.3	N	1	Unclassified
PLAU	Blood Coagulation Disorders	immune system disease	blood coagulation disease	bone marrow	13.45	Y	21.8	N	2	Unclassified
PLAU	Blood Coagulation Disorders	immune system disease	blood coagulation disease	kidney	12.32	Y	43.19	N	3	Unclassified
PLAU	Coronary Thrombosis	cardiovascular system disease	coronary thrombosis	heart	80.15	Y	7.38	N	1	Unclassified
PLAU	Coronary Thrombosis	cardiovascular system disease	coronary thrombosis	smooth muscle	10.27	Y	22.43	N	2	Unclassified
PLAU	Myocardial Infarction	cardiovascular system disease	myocardial infarction	heart	83.94	Y	7.38	N	1	Unclassified
PLAU	Pulmonary Embolism	cardiovascular system disease	pulmonary embolism	lung	56.84	Y	18.82	N	1	Unclassified
[truncated: 793 more rows]

## Sheet: S3-disease_tissue_association_m
Disease	adipose tissue	adrenal gland	appendix	bone marrow	brain	colon	duodenum	endometrium	esophagus	fallopian tube	gall bladder	heart	kidney	liver	lung	lymph node	ovary	pancreas	placenta	prostate	rectum	salivary gland	skeletal muscle	skin	small intestine	smooth muscle	spleen	stomach	testis	thyroid gland	tonsil	urinary bladder
Acne Vulgaris	0.63	3.11	0	0	0.6	0.36	0.21	0.77	0.2	0	0	0	0.46	1.5	0.27	0.32	2.86	0.27	0	0.25	0.48	0.23	0.47	84.2	0.11	0	0	0.51	0.99	0.75	0.46	0
Acromegaly	5.19	7.98	0	0.42	24.21	2.76	0.25	0.61	0	0	10.06	10.42	2.01	2.43	1.9	0.19	2.14	5.04	1.06	1.18	0.28	1.08	1.89	4.11	0.53	1.09	0.31	0.61	1.17	10.51	0.54	0
Acute Coronary Syndrome	5.66	0	0	0.91	1.1	0	0	0	0	0	0	63.52	11.57	0	1.84	0.82	0	1.37	0	0	0	1.18	1.45	0.51	0	7.44	0.67	0	0	1.95	0	0
Acute Lung Injury	0.92	0.34	0	0	0.46	0	0.21	0.25	1.99	0	0	0.78	1.67	1.81	85.41	0.31	0	1.31	0	0	0	0	1.2	0.1	0.99	0.39	1.28	0.38	0	0	0	0.2
Addison Disease	0.34	59.95	0	0.38	3.95	0.19	1.59	0	0.43	0	0	0.71	3.4	1.17	0.29	1.02	2.59	1.71	1.92	0	0	0.49	0.6	1.38	1.44	0.14	0.28	2.62	2.83	10.55	0	0
Adenomatous Polyposis Coli	0.28	0.41	0.34	0	0.38	17.45	14.48	0	0.12	0	1.55	0.2	0.05	0.25	0.16	0.19	0.27	1.36	0	0	29.3	0	0.9	1.72	24.47	0.08	0.23	4.7	0.2	0.79	0	0.12
Adrenoleukodystrophy	0.94	22.81	0	0	38.23	0	0	0	0	0	0	0.2	1.86	8.2	0.27	0	0	0.4	2.69	0	2.16	0	1.41	13.97	0	0	0.39	0	5.93	0.57	0	0
Agranulocytosis	0	0.11	2.15	62.49	0.87	1.94	0.27	0	0.26	0	0.23	0.71	2.89	3.25	6.74	1.6	0	1.18	0.8	0	1.22	0	0.83	2.45	0.71	0.17	6.3	0.41	0.1	0.6	1.46	0.26
Alcoholism	1.62	2.65	0	2.28	28.88	0.5	2.66	0.1	1.81	0.17	0.22	4.94	2.12	21.02	1.62	0.22	0.51	9.39	0.57	0.65	0.29	2.05	1.57	0.95	3.37	0.5	1.43	2.84	3.18	1.58	0.09	0.24
Alopecia	2.44	1.67	0	1.05	2.32	0.4	0.63	0	0.15	0.62	0	0.34	0.52	1.01	0.4	1.05	1.12	0.39	0.13	1.11	0	0.51	0.56	75.76	0.58	0.58	0.39	1.43	0.73	3.78	0.34	0
Alzheimer Disease	0.32	0.33	0	0.04	93.04	0.04	0.03	0.03	0.05	0	0.04	0.39	0.64	0.71	0.1	0	0.14	0.36	0.08	0	0	0.08	0.47	1.27	0.05	0.68	0.43	0.08	0.12	0.25	0.11	0.12
Amenorrhea	2.58	2.74	0	0	13.81	0.22	0.13	23.19	0	5.34	0	0.04	0.47	0.29	0.05	0.1	45.57	0.16	0.22	0	0.29	0.28	0.23	0.48	0.21	0.32	0.08	0.16	1.31	1.73	0	0
Amyloidosis	3.27	1.66	0.18	4.39	6.29	1.72	1.62	0.08	0.87	0	0.29	9.12	12.88	5.99	4.28	3.96	0.19	2.72	0.06	0.56	5.51	2.63	1.48	6.39	3.1	1.3	10.97	2.58	0.5	2.83	1.03	1.54
Amyotrophic Lateral Sclerosis	0.63	0.58	0	0.95	42.57	0	0	0	1.5	0	0	0.98	1.25	1.24	1.27	0	0.2	0.9	0	0	0.16	3.24	35.76	5.35	0.3	0.18	0.53	0.69	0.22	0.89	0.31	0.28
Anemia	0.53	0.81	0.37	36.49	1.8	0.86	2.06	0.08	0.65	0.02	0.55	4.25	6.86	7.31	1.7	1.81	0.55	1.11	5.86	0.06	0.39	0.15	0.63	1.45	3.85	0.3	11.69	5.24	0.6	1.38	0.44	0.18
Anemia, Aplastic	0.84	0.33	0	75.37	0.82	0.28	0.32	0	0.23	0	0	0.51	1.63	3.82	0.72	2.91	0.98	0.51	0.69	0	0.18	0.09	0.11	1.86	0.52	0.05	5.66	0.1	0.82	0.51	0	0.16
Anemia, Pernicious	0.15	1.28	0	19.96	0.75	0.83	3.54	0	2.63	0	0	0.25	0.86	3.17	0.5	0.59	0.14	0.99	0.17	0	0.44	0	0.26	0.37	5.52	0.49	0.73	49.7	0	6.49	0	0.19
Anemia, Sickle Cell	0.31	0.23	1.49	18.72	4.71	0.59	0.42	0	0	0.27	1.95	5.81	12.65	8.48	7.66	0.83	0.6	0.7	3.55	0	0.32	0.45	1.3	1.96	0.52	0.78	21.03	0.25	1.52	0.5	2.12	0.27
Angina Pectoris	1.37	0.98	0	0.15	0.9	0.55	0.37	0	6.2	0	0.32	72.46	1.66	0.57	1.17	0.14	0.13	0.23	0.16	0	0.1	0.1	1.93	1.13	0.34	5.74	0.11	1.35	0	1.74	0	0.09
Angina, Unstable	0	0	0	0	0.35	0	0.58	0	4.96	0	0	74.64	1.26	0	0.49	0	0	0	0	0	0.65	0	1.79	0.81	0.92	12.15	0.36	1.05	0	0	0	0
Angioedema	0	0.96	3.14	1.95	1.42	5.97	2.35	0	0	0	0	1.83	3	2.65	2.48	3.5	0.83	0.74	0	0	0	1.27	0.52	26.36	24.85	2.91	2.17	4.27	0	3.14	2.55	1.14
Angioedemas, Hereditary	0	0	0	0	7.9	0	19.57	0	0	0	0	12.23	0	0	0	0	0	0	0	0	0	0	0	27.47	20.72	12.12	0	0	0	0	0	0
Anorexia	14.53	1.46	0	1.49	47.16	0.51	2.98	0.73	0.57	0	1.04	0.93	1.96	3.65	0.5	0.44	1.27	1.12	0	0	0	0.64	5.28	0.56	3.15	0	1.47	6.5	0.46	1.59	0	0
Antithrombin III Deficiency	0	0	0	0	10.28	5.39	0	0	0	0	0	7.95	16.26	8.21	2.68	0	0	3.99	16.15	0	0	0	0	0	20.2	3.94	0	0	4.95	0	0	0
Anxiety Disorders	0.3	3.1	0	0.17	80.05	0.34	0.3	0.12	0.1	0	0	4.06	0.33	0.61	0.38	0	0.14	0.25	0.08	0	0.11	0.11	2.7	2.25	0.37	0.19	0.37	0.55	0.08	2.23	0.43	0.29
Apnea	4.41	0.31	0	0.05	9.99	0.28	0	0	7.74	0	0	5.32	1.02	0.58	6.56	0.12	0.04	0.38	0	0.13	0.25	0.3	15.75	0.61	0.29	1.59	0.4	1.23	0.13	0.24	42.17	0.11
Arrhythmias, Cardiac	0.68	0.38	0	0.02	1.13	0.14	0.02	0.03	3.36	0.01	0.05	89.24	0.53	0.29	0.49	0.07	0.02	0.07	0.15	0.02	0.1	0.02	1.64	0.22	0.11	0.29	0.09	0.19	0.01	0.52	0.05	0.06
Arthritis	3.12	3.52	0.4	9.44	2.8	1.56	1.32	0.05	0.89	0	0.23	4.98	7.52	5	5.61	10.05	0.36	1.22	0.72	0.31	1.16	1.23	8.28	8.5	2.56	1.63	8.83	2.93	0.4	2.16	2.79	0.44
Arthritis, Gouty	4.9	0	0	0	0	5.62	0	0	0	0	0	4.14	26.63	12.84	0	0	0	0	0	0	0	7.17	8.81	21.71	0	0	8.18	0	0	0	0	0
Arthritis, Juvenile Rheumatoid	1.29	4.76	0	14.57	2.71	0.99	2.34	0	0	0	0	5.84	9.38	7.91	4.68	8.28	0.83	1.1	0	0	1.98	1.26	8.79	7.65	3.09	1.08	2.16	2.83	0	5.21	1.27	0
Arthritis, Psoriatic	2.35	0	0	4.41	0.64	1.8	1.06	1.29	0	0	0	3.31	3.1	4.11	1.79	1.58	0	0	0	0	0	1.15	4.7	57.55	1.12	6.57	0	0.64	0	2.84	0	0
Arthritis, Rheumatoid	2.34	4.14	0.32	9.44	3.16	1.24	1.55	0.05	1.55	0	0.35	3.68	7.85	5.54	8.5	10.27	0.48	2.02	1.14	0.28	1.44	1.76	3.78	8.53	2.16	2.16	6.09	3.84	0.22	3.22	2.5	0.42
Ascites	0.83	1.05	2.99	1.33	0.52	1.63	2.08	0.78	1.07	1.89	5.02	5.5	14.55	15.29	3.44	3.23	6.26	5.53	0.41	0	1.45	0	5.39	0.75	5.34	0.69	4.05	2.81	0.12	0.43	0	5.58
Asthma	0.4	4.36	0.05	0.61	1.23	0.18	0.13	0.02	2.2	0	0.03	1.19	0.22	0.34	67.67	1.61	0.09	0.24	0.41	0.02	0.12	0.33	1.52	1.58	0.3	11.93	1.28	0.74	0.07	0.53	0.51	0.07
Atherosclerosis	13.81	0.38	0	2.08	1.26	0.2	0.23	0.19	0.15	0	0.14	5.82	4.4	8.6	1.06	1.05	0.39	1.13	0.6	0.28	0.18	0.08	3.05	1.46	0.66	48.86	3.33	0.19	0.06	0.14	0	0.23
Atrial Fibrillation	1.67	0.09	0	0.06	0.47	0.19	0	0	6.31	0	0.06	86.9	0.7	0.18	0.53	0	0	0.05	0	0	0.04	0	1.07	0.17	0.12	0.39	0.05	0.11	0	0.76	0	0.07
Attention Deficit Disorder with Hyperactivity	0	0.21	0	0.21	91.19	0	0.25	0	0.24	0	0	1.02	0.09	0.24	0	0	0	0	0.64	0	0	0.27	1.34	0.59	0.13	0.16	0	0.31	0	2.02	1.09	0
Autistic Disorder	0	0.7	0	0	86	1.09	1.29	0	0.21	0	0	0.2	0.16	0.69	0.18	0.48	0	0	0.73	0	0.73	0.23	2	0.9	2.5	0.27	0.13	0.78	0.17	0.57	0	0
Behcet Syndrome	1.95	0.72	0.78	1.22	18.01	7.19	0.58	0.36	4.19	0	0.51	10.32	6.08	1.32	6.17	0.44	0.42	0.18	0.25	0	2.31	0.95	1.55	20.52	6.81	2.35	1.98	1.77	0	0.78	0	0.28
Biliary Tract Neoplasms	0.08	0.06	0.15	0.16	0.03	0.14	34.78	0	0.04	0.03	17.1	0.02	0.12	18.54	0.08	2.13	0.1	4.99	0.01	0	0.05	0	0.19	0.1	19.38	0.09	0.09	1.44	0.02	0.02	0	0.08
Bipolar Disorder	0.44	3.61	0	0.12	76.18	0	0	0.18	0.14	0	0	1.15	3.5	0.86	0.06	0	0.21	0.19	0.37	0	0.5	0.96	0.65	0.76	0.08	0.09	0	0.18	0	9.48	0	0.29
Blepharitis	10.17	0	0	0	1.39	0	0	0	0	0	0	0	0	0	0	30.81	0	0	0	0	0	0	3.05	41.85	0	0	12.73	0	0	0	0	0
Blood Coagulation Disorders	0.61	2.51	0.82	13.45	2.69	1.48	1.5	0.5	0.33	0.13	0.6	3.43	12.32	8.9	5.33	2.17	0.92	0.88	4.39	0.56	0.93	0.41	1.85	10.68	4	0.61	14.16	1.64	0.64	0.67	0.82	0.1
Bone Diseases, Metabolic	7.34	1.75	0.2	15.19	2.53	1.68	3.74	5.13	0.88	0	0.13	1.19	15.89	4.43	1.26	0.34	6.19	0.96	0.97	0.72	0.35	0.25	7.47	6.04	5.66	0.66	1.22	1.62	1.25	4.22	0	0.74
Bone Neoplasms	3.44	0.84	0.11	27.7	6.18	0.36	0.3	0.26	0.53	0	0.22	1.59	3.12	1.82	2.97	9.3	0.64	0.16	0.43	3.43	1.79	11.08	10.64	3.89	1.74	1.11	0.87	0.78	0.66	1.9	0.65	1.49
Brain Edema	0.12	0.93	0	0	92.3	0	0	0.4	0.16	0	0	0.56	1.01	1.84	0.55	0.37	0	0.2	0	0	0	0.18	0.43	0.15	0	0.2	0.3	0.3	0	0	0	0
Brain Ischemia	0.56	0.34	0	0.19	85.26	0.08	0.04	0	0.36	0.04	0.03	2.95	0.66	0.43	0.43	0.12	0.05	0.08	0.3	0.02	0.47	0.1	1.75	0.69	0.07	3.46	0.52	0.15	0.04	0.19	0.16	0.47
Brain Neoplasms	0.87	2.45	0	1.86	78.86	0.14	0.03	0.1	0.17	0.07	0.06	0.74	0.94	0.96	0.78	1.62	1.01	0.42	0.84	0.18	0.13	0.57	1.25	0.78	0.2	0.36	1.05	0.22	0.89	1.85	0.43	0.18
Breast Neoplasms	5.46	2.44	0.19	5.84	1.47	0.53	0.22	3.85	0.25	1.04	0.06	2.38	0.67	1.3	2.66	50.27	6.34	0.43	1.23	0.69	0.21	0.49	2.31	4.85	0.4	1	0.69	0.47	0.55	1.5	0.13	0.08
Bronchiolitis Obliterans	0	0	0	0.59	0.07	0.3	0	0	0	0	0	0.11	0.65	0.23	91.86	1.87	0	0	0.61	0	0	0.39	0.16	1.17	0	1.11	0.66	0.22	0	0	0	0
Bronchitis, Chronic	2.97	0	0	0	1.62	0	0	0	0	0	0	2.51	0	1.3	79.61	0	0	0	0	0	0	0	1.78	0	2.13	2.49	2.48	0	3.13	0	0	0
Brucellosis	0.27	1.19	0	7.75	1.77	0.31	0.18	0.22	0	0.36	1.91	4.28	1.13	8.42	3.85	15.94	0.65	0.34	8.03	1.08	0	0.39	0.57	1.71	0.48	0.11	29.04	1	7.24	0.81	0.79	0.18
Bulimia	10.37	1.27	0	0	20.78	0	0	0.95	7.45	0	0	1.95	0.57	0.75	0	0	7.2	2.45	0	0	0	26.13	1.04	1.46	0.41	0	0	11.34	0	4.17	1.69	0
Burns	1.26	1.77	0	1.17	1.07	3.43	1.43	0.19	18.2	0.09	0.12	2.69	2.96	5.02	6.62	2.07	0.05	0.45	0.13	0.24	1.21	0.29	2.95	30.04	3.51	0.43	4.36	6.87	0.4	0.48	0.19	0.3
Cachexia	26.49	1.18	0	1.2	4.76	0.41	0.48	0	0.46	0	0	3.31	1.93	7.76	1.32	1.97	0.17	1.06	0.2	0	0	0.52	35.05	0.68	2.42	0	5.78	1.17	0.19	1.5	0	0
Candidiasis	0.06	0.82	0.45	1.39	2.58	1.41	1.5	0.41	9.56	0.49	1.02	7.08	15.73	6.13	5.91	3.67	0.24	0.68	2.4	0.3	4.81	1.35	0.74	7.64	2.34	0.1	10.49	4.29	0.06	0.67	2.53	3.15
Carbohydrate Metabolism, Inborn Errors	0.81	0.37	0.27	2.67	10.05	1.66	2.3	0.06	0.19	0.1	0.09	5.68	6.2	21.36	1.25	0.52	1.1	1.16	3.56	0.06	0.79	0.05	11.33	11.55	8.69	0.96	4.17	0.7	1.01	0.76	0.33	0.19
Carcinoma, Non-Small-Cell Lung	0.5	0.71	0	3.46	1.13	0.28	0	0.08	5.71	0	0	2.01	0.83	0.82	39.55	40.29	0	0	0	0	0.3	0	1.34	0.79	0.25	0.08	0.29	0.12	0.68	0.36	0.15	0.26
Carcinoma, Renal Cell	4.39	2.55	0	1.14	1.23	1.03	1.29	0.09	0.22	0.3	0.4	4.78	57.24	1.52	2.18	8.01	0.38	1.05	0.13	0.99	0.26	0.58	1.65	1.14	1.33	0.57	1.27	0.51	0.53	2.11	0.17	0.96
Cardiomyopathies	1.12	0.55	0.03	0.33	0.61	0.13	0.03	0.01	0.32	0.02	0	84.53	0.92	1.29	1.14	0.59	0.06	0.54	0.13	0.01	0.13	0.16	4.22	0.44	0.16	0.87	0.97	0.09	0.17	0.28	0.07	0.06
Cardiovascular Diseases	1.94	1.75	0.16	1.74	9.25	0.95	0.81	0.15	1.64	0.12	0.31	46.51	7.01	2.45	3.71	0.52	0.57	0.79	0.85	0.15	0.77	0.24	2.92	2.52	1.68	6.28	1.06	0.95	0.97	0.61	0.29	0.34
Cataplexy	0	0	0	0	81.87	0	0	0	0	0	0	0	0	1.5	0	0	0	0	0	0	0	0	14.45	2.18	0	0	0	0	0	0	0	0
Cataract	3.17	2.34	0	0.6	15.74	0	0	0	0.68	0	0	3.13	8.88	14.31	1.21	0	1.53	5.84	0	0.84	0	2.32	8.24	12.38	1.51	4.87	3.09	0.43	5.01	3.19	0	0.69
Cerebral Infarction	0.93	0.25	0	0.23	71.06	0.05	0.05	0.07	0.68	0	0.1	6.85	1.27	0.39	0.53	0.18	0.02	0.07	0.37	0.06	0.09	0.09	10.04	1.05	0.13	2.96	0.91	0.17	0.06	0.07	0.3	0.98
Cerebral Palsy	1.85	0.27	0	0	25.38	0	0.17	0	0.96	0	0	0.37	0.43	0.05	0.99	0.25	0	0	2.83	0.2	0.38	9.4	51.59	0.94	0.53	0	0	0.41	0.13	0.15	0	2.75
Chlamydia Infections	0	0.11	0	0.43	0.55	1.22	0.13	6.21	0	32.8	0.23	1.02	0.86	1.68	7.59	4.77	1.3	0.25	3.31	4.62	21.53	0.28	0.23	0.98	1.17	1.86	4.66	0.16	1.01	0.12	0.57	0.38
Chorioretinitis	0	9.6	0	0	30.88	0	0	0	0	0	0	0	2.15	1.9	9.93	13.17	0	0	0	0	0	6.36	7.82	11.01	0	0	3.63	3.56	0	0	0	0
Churg-Strauss Syndrome	0	0	1.95	1.83	2.66	3.1	1.46	0	0	0	2.55	9.6	7.21	0.94	23.77	4.37	0	0	0	0	0.83	1.58	4.54	21.57	6.2	3.17	0	2.66	0	0	0	0
Cluster Headache	2.42	1.34	0	0	64.79	0	0	0	0	0	0	1.53	1.2	0.53	0	0	0	0	0	0	1.85	1.77	7.25	15.32	0	1.01	0	0.99	0	0	0	0
Colitis	0.37	0.33	1.81	0.32	0.23	57.51	0.71	0.03	0.26	0.05	0.2	0.08	0.35	1.2	0.36	1.58	0.03	0.62	0.02	0.06	20.87	0.03	0.25	0.44	7.96	1.17	1.58	1.16	0.02	0.14	0.03	0.26
Colitis, Ulcerative	0.21	0.29	2.75	0.42	0.22	44.99	0.77	0.03	0.39	0.09	0.29	0.12	0.37	1.45	0.56	0.72	0.03	0.86	0	0.11	30.07	0.03	0.28	0.68	11.26	0.85	0.62	1.15	0	0.24	0	0.16
Color Vision Defects	0	0	0	0	76.09	0	0	0	0	0	0	1.42	3.31	5.86	0	0	0	0	0	0	0	0	2.01	4.25	0	0	0	0	7.07	0	0	0
Colorectal Neoplasms	0.78	0.1	0.7	0.89	0.16	38.19	1.4	0.2	0.26	0.11	0.28	0.18	0.53	2.37	0.45	8.25	0.29	0.35	0.18	0.39	33.81	0.03	0.82	0.73	4.08	0.48	0.92	1.51	0.21	0.13	0.08	1.15
Conjunctivitis, Allergic	0	0	0	2.99	0	0	0	0	0	0	0	1.12	1.31	0	1.51	21.42	0	0	0	0	0	0	0	13.43	1.9	2.22	50.89	0	0	3.2	0	0
Constipation	0.04	0	3.64	0	0.16	34.53	0.51	0.07	0.33	0	0.49	0.04	0.08	0.18	0.07	0.21	0.2	0.07	0	0.27	46.38	0.06	4.57	0.11	3.6	2.35	0.07	0.65	0.04	0.05	0	1.21
Coronary Restenosis	0.62	0	0	0.7	0.17	0	0.84	0	0	0	0	10.27	1.23	1.63	0	0	0	0	0	0	0	0	0.75	0.39	0.45	81.92	0	1.02	0	0	0	0
Coronary Thrombosis	0.44	0	0	1.97	0.12	0	0	0	1.7	0	0	80.15	1.51	0.38	1	0	0	0	0	0	0	0	0	0.28	0.31	10.27	0	0	0	0	1.29	0.57
Cough	0.33	0.18	0	0.19	5.65	0.38	0.22	0	16.05	0	0	2.24	0.25	0.29	41.37	0.5	0	0	0.19	0	0.51	0.24	15.67	0.52	0.47	4.57	0.14	2.71	0	0.4	1.94	4.98
Craniocerebral Trauma	1.88	1.38	0	0.51	67.05	0.2	0.18	0	0.66	0	0	1.11	0.58	0.67	1.46	0.48	0.11	0.29	0.35	0.06	0.29	4.52	10.65	2.22	0.48	0.68	0.62	0.75	0.2	2.06	0.28	0.3
Crohn Disease	1.2	0.08	4.78	0.46	0.16	29.7	3.7	0	1.31	0.18	0.69	0.06	0.58	0.81	0.55	2.48	0.17	0.93	0.02	0.03	12.89	0.15	0.56	1.34	32.74	0.71	0.56	2.41	0.02	0.17	0.1	0.47
Croup	0	0	0	8.6	0	0	0	0	39.52	0	0	3.23	0	0	39.24	0	0	0	0	0	0	0	4.58	4.84	0	0	0	0	0	0	0	0
Cryopyrin-Associated Periodic Syndromes	0	0	0	0	6.14	0	0	0	0	0	0	0	11.1	4.9	0	0	0	0	0	0	0	0	6.73	71.12	0	0	0	0	0	0	0	0
Cystic Fibrosis	0.84	0.34	3.84	0.22	0.27	4.2	3.7	0.09	0.83	0.22	3.43	0.9	1.85	3.02	33.14	0.17	0.16	14.87	0.64	0.09	2.39	7.52	1.67	5.32	6.74	0.75	0.37	1.05	0.5	0.74	0.08	0.04
Cytomegalovirus Infections	0.2	2.04	0.18	3.54	4.85	6.41	2.29	0.74	1.74	0.13	1.06	1.79	6.75	6.64	11.59	2.92	0.38	2.24	6.74	0.4	1.76	11.97	0.36	2.4	4.11	2.26	8.9	3.52	0.53	0.48	0.44	0.65
Depressive Disorder	1.24	4	0.17	0	79.27	0.38	0.32	0	0.06	0	0.11	1.83	0.19	0.81	0.24	0	0.41	0.12	0.49	0.08	0	0.21	1.37	0.66	0.27	0.28	0.12	0.08	0.3	6.84	0	0.12
Dermatitis, Atopic	0.52	1.07	0	0.08	1	0.17	0.4	0	0	0	0	0.13	0.22	0.49	1.45	3.32	0.07	0.19	0	0	0.11	0.22	0	84.05	0.75	0.19	3.93	0.49	0	0.27	0.88	0
Dermatitis, Contact	0.09	0.25	0	0.7	0.15	0.2	0.24	0	0.06	0	0	0.09	0.18	0.89	0.74	21.52	0	0	0.2	0	0.2	0.13	0.13	67.54	0.13	0.04	5.59	0.36	0.05	0.16	0.13	0.23
Dermatitis, Seborrheic	0.7	1.54	0	0.78	0.57	0.8	0	0	0	0	0	0	0.34	0.61	0.4	0	1.34	0	0.8	0	0	0	0.42	86.67	0.5	0	0	0	0	2.52	2.04	0
Diabetes Complications	3.33	1.69	0.07	0.67	3.31	0.56	0.91	0.15	1.39	0	0.99	7.96	38.17	2.46	0.86	0.11	0.23	6.56	0.92	0.23	0.72	0.69	4.03	10.32	1.5	5.69	0.42	1.92	0.5	0.99	0.05	2.62
Diabetes Insipidus	0.44	8.73	0	1.32	33.86	0	0.59	0.48	0	0	0	0.87	33.32	1.47	1.5	0.74	0.56	2.61	0.84	0.23	0.22	0.21	0.26	1.11	0.52	0.86	0.37	0.6	0.62	2.3	0	5.37
Diabetes Mellitus, Type 1	2.75	1.13	0.04	0.48	1.7	0.31	1.71	0.17	0.46	0.06	0.52	2.33	5.92	2.38	0.58	2.24	0.38	55.93	1.21	0.07	0.16	0.98	1.73	2.98	1.7	1.58	4.81	1.51	0.46	2.52	0.03	1.15
Diabetes Mellitus, Type 2	19.27	0.38	0	0.16	1.85	0.37	1.33	0.14	0.36	0	0.34	3.9	7.21	7.82	0.44	0.08	0.29	35.75	0.49	0.17	0.18	0.44	8.55	2.64	1.41	3.94	0.28	0.99	0.23	0.61	0	0.36
Diabetes, Gestational	14.77	0.19	0	0	1.61	0	0	0.83	0.22	0	0	2.91	1.16	2.86	1.34	0	0.48	19.24	45.36	0.27	0.77	0.25	2.62	0.85	0	2.25	0.42	0	0.18	1.22	0	0.22
Diabetic Cardiomyopathies	0	0	0	0	0	0	0	0	0	0	0	95.43	0.62	1.1	0.72	0	0	1.07	0	0	0	0	0	0	0	1.06	0	0	0	0	0	0
Diabetic Foot	6.95	0	0	7.04	0.38	0.8	0	0	0	0	0	1.76	0.34	0	0	0	0	0	0	0	0	0	17.9	63.33	0	0.58	0	0	0	0	0	0.91
Diabetic Nephropathies	0.68	0.25	0	0	0.37	0.05	1.04	0	0	0	0	1.12	84.66	0.9	0.15	0.05	0	3.44	0.05	0	0.14	0	0.51	2.2	0.74	1.7	0.34	0.22	0.05	0.16	0	1.18
Diabetic Neuropathies	1.54	1.59	0	1.62	4.21	1.06	0.97	0	5.59	0	3.88	11.26	2.84	0.72	0.59	0	0	2.79	0	0.16	0.79	1.2	11.22	28.38	2.87	3.62	0.26	5.82	0.54	0	0	6.46
Diabetic Retinopathy	2.7	4.17	0	4.25	15.61	0	0	0	0	0	0	2.96	22.9	3.53	0.62	0	1.04	14.19	0.62	0	0	1.58	1.29	9.55	0.77	9.93	1.35	0.44	0.57	1.95	0	0
Diarrhea	0.11	0.54	0.4	0.55	0.38	22.14	10.91	0	0.39	0	0.97	0.24	1.73	1.38	0.55	1.36	0.04	2.22	0.09	0	9.37	0.05	0.27	0.59	37.31	1.28	0.81	4.83	0.28	0.59	0.11	0.54
Disseminated Intravascular Coagulation	0.34	5.01	0	6.81	3.35	0.96	0.23	0	0.43	0	0	5.19	22.09	12.4	16.41	1.7	0.16	1.43	3.85	1.88	1.54	0	0.6	3.83	1.44	1.27	7.01	1.65	0.18	0	0	0.22
Drug Toxicity	0.86	0.93	0.06	1.49	5.38	0.54	0.27	0.14	0.5	0	0.6	1.86	5.48	50.51	2.57	2.39	0.41	0.63	0.54	0.05	0.13	0.64	1.26	16.66	0.73	0.35	2.25	0.65	0.7	1	0.15	0.24
Duodenal Ulcer	0.02	0.49	0.06	0.12	0.23	0.51	26.65	0	2.02	0.05	2.11	0.11	0.12	0.48	0.06	0.02	0.02	2.31	0	0	0.13	0.18	0.06	0.11	16.78	0.32	0.06	46.72	0.07	0.19	0	0.02
Dwarfism	2.91	2.43	0	1.33	15.67	0.45	0.21	0.39	0.2	0	0	2.06	4	3.81	1.44	0.95	1.82	1.6	0.81	0.25	0	0.81	1.79	3.44	0.79	0.26	1.58	0.19	3.81	46.05	0.92	0
Dwarfism, Pituitary	11.09	4.26	0	2.17	31.47	0.55	0.65	1.59	0	0	0	4.28	3.81	4	0.28	2.92	0.93	4.5	0	0	0	0.71	1.44	1.22	1.04	0.81	5.23	0.79	4.06	12.21	0	0
Dyskinesias	0.34	0.66	0	0.56	65.09	0.1	0.35	0	0.28	0	0	0.95	0.73	1.16	0.56	0.43	0.35	0.4	0.27	0.03	0.49	0.22	21.44	2.09	0.46	0.38	0.52	0.33	0.52	0.39	0.5	0.39
Dysmenorrhea	0	0	0	0	1.69	0.59	0.7	49.29	0	16.43	0	0.22	1.78	0.22	0.29	0	7.42	0	2.36	0	0.79	0	0.93	0.98	0.74	12.94	0	2.11	0.54	0	0	0
Dyspepsia	0.19	0.1	0.34	0.11	0.94	0.86	19.07	0	4.71	0	4.62	0.12	0.18	0.45	0.05	0	0	0.79	0	0	0.43	0	0.22	0.06	11.83	1.64	0.31	52.58	0	0.11	0.27	0
Dystonia	0.1	0	0	0.11	49.43	0	0.13	0	0.37	0	0	0.36	0.33	0.17	0.05	0.1	0	0	0.11	0	0.15	0	46.85	1.14	0.14	0.16	0	0.08	0	0.11	0	0.12
Dysuria	0	0	0	0	2.27	0	0	0	0	0	0	0	4.1	0	0	0	0	0	0	26.53	12.71	0	0	0	0	0	0	0	0	0	0	54.39
Ear Diseases	2.69	1.05	0.12	0.84	47.66	0.51	0.23	0	0.75	0	0	1.01	4.05	0.52	0.8	1.27	0.39	0.98	0.23	0.05	0.73	4.53	13.18	6.92	0.49	0.43	0.4	0.14	0.61	3.37	5.7	0.36
Ectodermal Dysplasia	4.14	0	0	1	10.18	0.68	0.4	0	0.76	0	0	2.25	4.53	0.9	1.69	0.9	0	1	0.68	0.47	0	4.32	1.59	58.56	0.42	0	0.99	2.18	0	0.71	0.87	0.77
Eczema	0	5.78	0	0.69	1.43	0.71	0.42	0	0	0	1.45	0	1.22	3.09	0.35	3.11	0.3	0.78	0	0.49	0.94	0	0.37	68.62	3.53	0.26	0.51	2.27	0	1.86	1.81	0
Edema	4.52	2.34	0.81	5.21	2.76	0.96	1.36	0.46	0.72	0.74	1.97	7.95	8.46	3.09	7.07	2.99	2.79	2.42	7.35	1.96	0.94	2.45	4.85	12.96	3.64	1.5	1.49	2.74	1.12	0.67	0.49	1.24
Edema, Cardiac	0	0	0	0	0	0	0	0	0	0	0	82.95	8.64	0.85	4.44	1.96	0	0	0	0	0	0	1.16	0	0	0	0	0	0	0	0	0
Emphysema	0.51	0.24	0.4	0.16	0.25	1.88	0.84	0.06	3.07	0	1.38	3.33	2.29	4.67	65.41	0.29	0.04	0.68	0.29	0.06	1.12	0.8	4.27	1.22	0.78	0.83	0.24	1.86	0.15	0.35	0.64	1.86
Encephalitis	0.34	0.48	0.23	1.02	68.94	0.07	0.13	0.1	0.2	0	0.07	1.17	3.41	2.21	2.74	4.22	0.51	0.53	0.68	0.05	0.29	1.19	1.25	1.44	0.34	0.21	6.38	0.2	0.39	0.38	0.64	0.16
Endometrial Neoplasms	0.77	0.11	0.09	0.29	0.08	0.47	0.14	65.47	0.03	6.15	0	0.13	0.19	0.16	0.12	9.52	2.86	0.02	0.5	0.29	1.69	0	0.28	0.11	0.64	7.92	0.02	0.13	0.11	0.12	0	1.58
Endometriosis	0.26	0.04	6.52	0.08	0.35	2.99	0.2	52.97	0	7.12	0.79	0.04	0.37	0.19	0.31	0.86	11.96	0.21	1.02	0.09	5.06	0.03	2.34	0.22	1.76	2.41	0.17	0.17	0.04	0.04	0	1.41
Enuresis	0	0	0	0	3.65	1.46	0	0	0	0	0	0.54	3.66	0	0	0	0	0	0	0	1.62	0	1.65	0.27	0.61	2.84	0.35	0	0.22	0.26	1.87	81.01
Eosinophilic Esophagitis	0	0	1.73	0	0	0	0	0	92.66	0	0	0	0	0	0.27	0.48	0	0	0	0	0	0	0.57	0	0.34	1.2	0.4	2.35	0	0	0	0
Epilepsies, Partial	0.04	0.1	0	0.05	96.85	0	0.06	0	0.17	0	0	0.65	0.02	0.17	0	0	0.04	0	0	0	0	0.06	0.71	0.31	0.13	0	0.04	0.07	0.09	0.43	0	0
Epilepsy	0.23	0.75	0	0.13	88.27	0.15	0.09	0	0.18	0.03	0	1.24	0.66	1.44	0.37	0.26	0.35	0.21	0.26	0.02	0.58	0.13	1.74	0.96	0.24	0.14	0.16	0.22	0.2	0.75	0.12	0.1
Epilepsy, Tonic-Clonic	0.7	0.77	0	0	70.32	1.6	0.94	0	0.9	0	0	2.95	1.03	2.44	1.99	1.41	0.67	0	0.8	0	2.13	0	5.43	3.09	0.5	0.58	1.16	0.57	0	0	0	0
Erectile Dysfunction	3.03	0	0	0.13	2.85	0.64	0	0	0	0	0	0.95	0.44	0.59	0.26	0.11	0.11	0.29	0.13	29.87	6.52	0	2.01	1.56	0.4	30.42	0.09	0.18	11.09	0.27	0	8.07
Erythema Multiforme	0	0.3	0	0.31	0.37	1.24	0.37	0	2.46	0	0	0.69	1.21	2.01	3.25	2.19	0.26	0	0	0	0	3.97	0	78.13	0.97	0.23	0.45	0.44	0	0	0.8	0.36
Esophageal Neoplasms	0.12	0.06	0	0.32	0.04	3.77	0.64	0	57.07	0	0.02	0.44	0.14	0.34	0.97	6.66	0.01	0.18	0.04	0.04	0.11	0.09	0.44	0.24	2.75	0.3	0.12	24.84	0.06	0.14	0	0.04
Esophagitis, Peptic	0.22	0	0	0	0.05	1.42	3.57	0	61.58	0	0.13	0.17	0	0.12	0.06	0	0	0.14	0	0	0	0.41	0.34	0	3.78	1.41	0.09	26.35	0	0	0.16	0
Exocrine Pancreatic Insufficiency	0.28	0.31	0	2.2	0.38	1.28	15.84	0	0	0	2.63	0.12	0.55	0.97	1.43	0	0	58.23	0	0	0.85	0	0.17	0	11.78	0.23	0.23	2.51	0	0	0	0
Eye Diseases	2.6	0.68	0.06	1.35	17.14	0.36	0.18	0.04	0.56	0.03	0.06	1.21	2.59	1.27	1.5	2.77	0.34	0.85	0.39	0.23	0.39	16.26	25.41	5.36	0.6	1.51	1.34	0.56	0.52	13.16	0.45	0.23
Eye Infections	0.58	0.32	0	0.97	11.42	0.66	0.39	0	0.37	0	0	2.56	5.41	1.89	5.43	14.84	0.28	0.73	0.66	0.46	3.09	5.9	12.78	16.06	0.62	0.72	12.26	0.95	0.3	0.35	0	0
Eye Neoplasms	4.62	0.75	0	8.56	9.65	0.62	0.55	0	0.35	0.36	0	1.38	1.27	2.49	2.4	14.54	0.65	0.12	0.78	0.87	0.21	4.57	19.29	17.46	1.26	2.28	1.13	1	0.57	1.15	0.4	0.71
Fabry Disease	0.5	0.28	0	0.28	5.88	1.15	0	0.41	0.32	0	0	18.42	28.81	3.93	2	0.25	0	0.43	2.58	0	0.38	0.37	1.05	23.14	1.61	3.15	2.92	0	0.79	0.6	0.74	0
Factor XIII Deficiency	0	0	0	9.5	6.91	0	0	0	0	0	0	7.13	0	0	0	0	8.11	0	57.95	0	0	0	5.05	5.34	0	0	0	0	0	0	0	0
Fallopian Tube Neoplasms	0.31	0.17	1.12	0	0.13	0.53	0.21	4.08	0	81.32	0	0.26	0.15	0.13	0.26	2.96	5.79	0.13	0.71	0	0.47	0	0.19	0.1	0.33	0	0.13	0.13	0	0.19	0	0.2
Familial Mediterranean Fever	0.73	1.62	0	5.77	3.6	4.2	3.96	0	0.95	0	0	6.5	22.78	3.2	1.25	0.74	2.11	0	0.84	0	5.6	0	4.39	7.42	5.24	3.07	3.05	3.6	2.31	7.07	0	0
Fasciitis, Plantar	10.65	0	0	0	0	0	0	0	0	0	0	0	0	0	0	0	0	0	0	0	0	0	89.35	0	0	0	0	0	0	0	0	0
Fatigue Syndrome, Chronic	0	9.82	0	0	43.01	0	0.93	0	0	0	0	2.89	0.34	0.6	1.17	2.07	1.32	0	0	0	0	2	19.28	3.03	0.49	0.57	4	2.81	0.72	4.95	0	0
Fetal Death	0.52	1.87	0	0.29	2.79	0.22	0.09	5.04	0.08	2.94	0.15	7.01	2.18	3.32	4.12	0.2	6.75	0.77	50.6	0.1	0.5	0.29	0.55	0.95	0.56	0.82	3.09	0.37	1.44	1.33	0.38	0.68
Fever	3.32	2.69	1.2	6.29	18.4	2.29	0.82	0.18	1.43	0.15	0.91	3.88	3.5	6.26	4.61	5.76	0.43	0.52	0.89	0.62	14.9	0.65	2.89	5.19	1.23	0.93	4.11	1	1.17	1.54	0.81	1.45
Fibrocystic Breast Disease	19.44	1.79	0	0	2.21	0	0	8.02	0	0	0	0	0.8	1.41	0	13.08	4.67	0	1.85	0	0	2.37	0	30.76	0	2.71	0	1.33	1.71	7.82	0	0
Fibromyalgia	2.34	1.29	0	0	27.79	0	1.05	0	0	0	0	0.66	0	0.17	0.44	0	1.5	0	0	0	1.79	2.28	41.8	14.55	1.12	0	0	0.32	0	1.88	0	1.02
Flatulence	0	0	0	0	0	25.86	9.04	0	5.4	0	1.97	0.35	0.41	1.09	0	0	0	0.71	0	4	16.61	0	3.5	0	15.55	1.4	0	13.01	0	0	0	1.09
Fragile X Syndrome	0	1.36	0	1.85	43.59	0	0	0	0	0	0	1.04	0.2	0.54	0.94	0.42	5.14	1.05	8	0	0	0	0.74	3.38	0	0	0	0	30.74	0.99	0	0
Galactorrhea	0	1.77	0	1.8	42.91	0	0	2.65	0	0	0	0.68	0	0	0	1.62	32.37	0	1.84	2.56	0	2.34	0.96	1.01	0	0	0	0	1.69	5.8	0	0
Gastritis	0.02	0.25	0	0.1	0.07	0.45	6.21	0	1.93	0	0.53	0.06	0.11	0.37	0.07	0.43	0.04	0.89	0	0	0.2	0.05	0.03	0.06	4.98	0.19	0.59	82.04	0	0.27	0	0.05
Gastroesophageal Reflux	0.11	0	0	0	0.11	0.51	1.85	0	63.08	0	0.21	0.16	0.02	0.11	0.7	0.01	0	0.08	0	0	0.04	0.11	0.98	0.03	1.73	3.54	0.11	26.38	0	0	0.11	0
Gastrointestinal Diseases	0.3	0.24	5.48	0.34	0.29	14.76	7.08	0.07	13.9	0.16	0.65	0.26	0.38	1.05	0.45	2.84	0.15	1.5	0.08	0.13	10.34	0.13	0.94	0.39	16.06	1.18	0.69	19.36	0.08	0.15	0.1	0.48
Gastrointestinal Neoplasms	0.42	0.13	3.05	0.78	0.12	16.27	4.38	0.1	13.5	0.11	0.26	0.23	0.37	1.42	0.5	7.68	0.23	1.42	0.14	0.2	13.4	0.1	0.55	0.45	10.43	0.5	0.71	21.62	0.13	0.16	0.05	0.55
Gaucher Disease	0.5	0.14	0	25.51	5.58	0.29	0	0	0	0	0	1.22	1.79	12.95	2.72	4.05	0.12	0.21	4.3	0.2	0.19	0	0.9	4.36	0.27	0.1	34.16	0.31	0.13	0	0	0
Giant Lymph Node Hyperplasia	0.2	0.87	0.71	4.2	0.64	1.13	1.33	0	0	0	0	0.58	3.97	1.37	3.59	63.61	0	1.67	0	0	0.9	3.73	1.06	2.73	2.25	0	2.13	0.32	0	0.71	2.31	0
Glaucoma	1.87	5.17	0	1.05	28.13	0.54	0.63	0.77	0.61	0	0	3.56	3	1.02	1.6	1.42	0.9	1.19	0.54	0	1.43	0.68	13.18	8.59	1.01	15.29	0.39	1.92	0.99	4.52	0	0
Glomerulonephritis	0.16	0.34	0.05	1.08	0.27	0.15	0.21	0.02	0.08	0	0.06	0.8	81	1.06	2.92	1.1	0.19	0.14	0.22	0.04	0.02	0.29	0.09	1.21	0.35	0.65	2.86	0.27	0.1	0.27	3.74	0.24
Glucose Intolerance	25.97	1.09	0	0	1.72	0.28	1	0	0	0	0	1.46	1.04	10.2	0.64	0	0.24	38.74	1.27	0	0	0.18	10.74	0.86	1.24	1.97	0.1	0.41	0.39	0.45	0	0
Glycogen Storage Disease Type II	0	0.89	0	0.45	1.86	0	0	0	0.52	0	0	13.74	3.96	10.86	1.6	0	0.39	1.02	5.97	0.64	0	0	48.57	5.08	0	2.02	0.67	0	1.27	0.48	0	0
Granulomatous Disease, Chronic	0.54	1.19	0	9.73	1.48	4.34	1.46	0.89	2.1	0	0	0	1.33	8.49	17.58	15.28	0	0	0.62	0	1.65	0	0.97	9.92	2.32	0.91	7.21	5.32	0	0.65	3.17	2.83
Gynecomastia	11.56	6.69	0	0.62	3.91	0	0.74	0.91	0	0	0	0.7	0	0.96	1.26	1.11	2.65	0	1.89	0.88	0	0	2.64	2.79	0.39	0.46	0	0.45	57.39	1.99	0	0
HIV Infections	8.2	1.13	0.38	6.69	9.85	2.1	2.98	0.39	1.31	0.28	0.72	1.5	4.12	5.22	7.38	14.11	0.29	0.87	3.01	0.49	3.9	2.96	1.43	6	3.35	0.92	3.06	1.45	0.74	0.91	4.02	0.21
Head and Neck Neoplasms	0.82	0.3	0.02	0.79	0.82	1.48	0.29	0.04	20.51	0.01	0.04	0.35	0.33	0.4	0.95	14.84	0.09	0.2	0.09	0.08	0.11	19.5	2.68	2.39	1.53	0.39	0.18	8.78	0.16	19.24	2.53	0.08
Headache	0.27	1.19	0	0.3	47.59	0.62	0.73	1.78	0	0	0	0.68	0.53	0.59	0.15	0.54	0.26	0	0	0	1.65	1.97	31.41	2.21	0.39	1.13	0.22	0.66	0.28	0.65	3.16	1.06
Heart Failure	0.89	1.54	0	0.26	1.18	0.11	0.07	0.02	0.34	0	0.03	65.01	9.41	1.89	4.43	0.2	0.01	0.18	0.16	0	0.17	0.04	10.05	0.61	0.26	1.43	0.33	0.34	0.12	0.62	0.28	0.02
Helicobacter Infections	0.04	0	0.14	0	0.04	0.79	6.06	0.03	2.35	0	1.2	0.02	0.12	0.82	0.09	0.51	0.04	0.42	0.04	0	0.18	0.03	0.04	0.07	3.7	0.15	0.54	81.56	0.02	0.12	0.8	0.08
Hemangioma	2.19	1.03	0.29	0.59	16.47	2.56	0.99	0.27	1	0.76	0.77	5.15	3.93	9.07	3.36	3.48	0.74	0.48	8.32	0.32	2.73	4.1	5.81	9.64	5.32	1.7	3.79	1.23	1.07	1.27	0.48	1.06
Hemiplegia	0.87	0.48	0	0	55.9	0	0.29	0	0.28	0.58	0	2.57	0.21	0.28	0.5	0	0	0	0.75	0	0.67	0.32	29.96	4.27	0.16	0.36	0	0	0.46	0.52	0	0.57
Hemolytic-Uremic Syndrome	0	0.94	0	1.28	4.11	7.82	0.38	0.47	0	0	1.34	1.44	64.79	2.48	2.43	0	0	2.17	0.65	0.45	2.17	0	0.85	1.44	1.83	0.24	1.66	0.23	0	0	0.83	0
Hemophilia A	1.17	1.3	4.24	4.3	2.73	2.36	2.38	0	0.76	0	0.69	3.1	5.08	18.45	1.84	2.96	0.85	0.75	3.36	0.94	1.8	0.86	9.32	1.86	6.31	0	16.41	3.37	0	0.71	1.72	0.38
Hemophilia B	1.07	1.19	0	1.21	1.76	2.46	0	0	0	0	0	3.18	5.84	33.75	1.84	1.08	1.03	0	6.15	1.71	0	0	18.66	8.84	2.31	0	5.38	0	1.13	0	0	1.41
Hemorrhage	0.38	2.43	0.81	1.57	9.75	3.4	5.53	6.56	3.08	0.62	1.83	2.91	5.57	4.3	4.88	0.67	1.52	2.34	2	0.99	6.08	0.18	2.47	2.06	9.51	1.57	3.87	8.71	0.36	0.5	1.5	2.07
Hemorrhagic Fevers, Viral	0.25	2.34	0	5.89	7.87	0.14	0.67	0	0.16	0	4.7	2.11	15.88	14.15	10.46	4.28	0.6	1.48	1.14	0	0.38	3.28	0.67	2.6	0.89	0.1	17.47	1.02	0.66	0.3	0	0.49
Hepatitis	1.43	0.68	0.13	2.07	0.88	0.44	1.31	0.06	0.19	0.03	2.5	0.78	4.01	65.73	0.9	1.38	0.33	2	0.85	0.04	0.22	0.84	0.41	1.46	1.38	2.46	3.98	1.37	0.2	1.81	0.11	0.03
Hepatitis A	0.48	3.41	0	3.48	0.91	0.68	3.05	0	0.31	0	7.29	1.76	4.99	47.25	0.95	1.68	0.91	3.83	0.68	0	0.18	0.35	0.57	1.58	3.23	1.89	4.06	2.83	0	2.44	1.05	0.16
Hepatitis B	0.27	0.18	0	1.5	0.36	0.12	0.87	0	0.07	0	1.01	0.47	4.86	74.25	0.43	1.08	0.57	1.13	2.51	0	0.41	0.39	0.35	1.69	0.73	1.43	3.25	1.01	0.23	0.84	0	0
Hepatitis C	0.94	0.2	0.13	2.39	0.97	0.25	0.44	0.06	0.14	0	0.68	0.56	3.91	72.51	0.7	1.56	0.31	1.28	0.16	0.06	0.11	1.63	0.52	1.84	0.49	1.42	2.58	0.86	0.23	3.08	0	0
Hepatitis D	0	0	0	0	0.27	0	1.34	0	1.28	0	0	0	2.45	88.24	0	0	0	0	0	0	0	0	0	1.25	0.71	0	0.83	2.44	0	1.2	0	0
Hepatitis, Viral, Human	0.61	0.67	0.13	2.29	0.74	0.32	0.94	0.03	0.17	0	2.3	0.7	4.26	68.9	0.71	1.33	0.42	1.68	1.16	0.03	0.22	0.97	0.5	1.74	1.01	1.48	2.85	1.37	0.15	2.13	0.16	0.02
Herpes Simplex	0.17	3.85	0	1.15	18.9	0.39	0.12	1.4	5.28	0.45	0	0.79	4.08	5.53	4.81	10.82	0.41	0.14	3.22	0.14	1.82	0.75	0.25	19.01	0.43	0.64	11.85	0.84	0.45	0.1	1.75	0.45
Herpes Zoster	0.62	0.34	2.23	1.04	12.95	1.41	0.42	0	0.4	0	0	0.78	1.06	0.81	4.04	0.93	0	0	0.7	0	0	0	11.99	49.3	0.66	1.03	0.51	2.52	0	0	1.81	4.43
Herpesviridae Infections	0.22	1.56	0.83	6.35	8	2.19	0.74	0.55	1.66	0.24	0.72	1.27	5.09	5.33	7.49	11.89	0.59	0.91	2.94	0.28	1.11	4.56	1.17	10.34	2	1.34	10.22	2.01	0.67	0.41	6.58	0.73
Hidradenitis Suppurativa	0	2.49	0	0	0	0	0	0	0	0	0	0.95	1.11	0	0	4.55	0	0	0	0	0	0	5.4	85.51	0	0	0	0	0	0	0	0
Hirsutism	2.07	38.79	0	0	1.57	0	0	2.27	0	0.61	0	0.1	0.11	0.5	0	0	39.08	0.39	0	0.73	0	0	0.28	12.06	0	0.19	0	0	0.97	0.28	0	0
Hodgkin Disease	0.24	0.22	0	12.27	0.85	0.32	0.47	0.04	0.53	0.06	0.05	1.92	1.52	4	4.27	45.76	2.4	0.28	0.1	0.07	0.2	0.76	1.17	1.84	2.14	0.15	10.69	1.12	1.3	1.99	3.12	0.17
Huntington Disease	0.83	0.92	0	0.13	85.34	0.14	0	0	0.15	0	0	0.4	0.88	0.73	0.07	0	0	1.62	0.68	0	0	0.17	3.21	2.56	0	0.2	0.2	0.2	1.13	0.29	0	0.16
Hyperammonemia	1.03	1.14	0	0	43.78	2.37	0	0	0	0	0	0.87	6.64	24.82	1.18	0	0	6.15	0	0	0	0	7.43	0.65	2.22	0	0.86	0.85	0	0	0	0
Hypercalcemia	4.33	1.15	0	9.57	1.75	0.68	1.21	0.25	0.58	0.4	0.35	3.72	29.4	3.84	4.94	3.76	1.15	4.18	0.68	0	0.23	0.65	0.89	1.89	1.82	0.75	1.49	4.04	0.79	15.12	0	0.39
Hypercholesterolemia	5.27	3.8	0	0.52	2.53	0.88	1.24	0	0	0	3.42	8.14	6.3	25.91	1.35	0.23	0.37	1.04	0.79	0.49	0.12	0.22	2.52	2.71	6.57	18.82	1.85	0.56	1.77	2.3	0	0.3
Hyperlipidemias	15.29	2.68	0	0.71	1.82	0.62	0.89	0.2	0.08	0	1.98	6.3	5.9	27.07	1.26	0.39	0.46	3.23	0.62	0.38	0.09	0.44	2.69	3.41	5.53	12.81	1.75	0.52	0.98	1.52	0.09	0.31
Hyperparathyroidism	1.88	2.35	0	4.51	1.37	0.29	2.03	0	0.65	0	0	4.18	27.86	1.26	1.43	1.39	0.48	3.72	0.57	0	0	0.91	2.62	2.53	2.69	1.36	0.42	3.38	0.4	31.24	0	0.49
Hyperprolactinemia	2.29	7.18	0	0	31.34	0	0	5.68	0	0	0	0.97	2.83	1.84	0.22	0.39	17.65	1.62	0	7.33	0.59	0.56	0.23	0.24	0	0.32	0.32	0.94	10.47	6	0	1
Hypersensitivity	0.41	2.56	0.29	1.1	1.23	1.02	0.94	0.05	2.12	0.04	0.19	1.52	3.27	1.52	35.06	5.58	0.15	0.31	0.43	0.06	0.65	0.72	0.82	21.14	2.78	6.18	5.7	1.34	0.4	0.79	1.36	0.27
Hypertension	2.73	9.6	0.08	0.22	6.83	0.24	0.3	0.42	0.43	0.02	0.07	17.33	33.3	1.64	1.13	0.08	0.27	0.63	3.38	0.17	0.13	0.53	1.55	1.15	0.64	14.55	0.67	0.41	0.37	0.61	0.07	0.46
Hypertension, Pulmonary	0.25	0.12	0	0.49	0.32	0.08	0.1	0	0.19	0	0.09	25.22	0.79	1.33	47.18	0.51	0	0.06	0.08	0	0.06	0	1.13	0.41	0.21	19.74	0.45	0.09	0	0.13	0.96	0
Hypertriglyceridemia	30.91	0.33	0	0.34	0.83	0.7	0.82	0.5	0	0	2.86	4.87	3.59	30.55	0.52	0.61	0	6.95	0.35	0.48	0	0.89	5.45	3.26	1.74	2.03	0.51	0.25	0.32	0.37	0	0
Hyperuricemia	7.4	0	0	1.04	1.01	1.06	0	0	0	0	0	2.74	65.32	8.07	0	0	0	2.36	3.18	0	0	0	1.66	1.17	0	3.87	0	0	0	1.12	0	0
Hypoglycemia	3.72	13.12	0.21	0	20.18	0.34	1.68	0.1	0.23	0	0.28	2.17	1.84	11.74	0.37	0.24	0.17	31.72	1.22	0	0.54	0.35	1.98	0.67	2.24	0.35	0.3	2.57	0.37	1.14	0	0.15
Hypogonadism	1.42	3.86	0	0.55	11.16	0	0.07	0.9	0.07	0.15	0.26	0.55	1.11	1.03	0.19	0.17	9.88	0.28	0.31	5.94	0	0.48	1.02	1	0.23	0.09	0.27	0.09	55.44	3.17	0.16	0.14
Hyponatremia	0.61	8.44	0	0.34	30.47	0.7	0.41	9.08	0	0	0	2.07	29.58	1.07	2.09	0.62	0	0.52	0.35	2.93	0.47	1.34	0.92	0.39	1.97	1.02	0	0.25	0	0.37	0	4
Hypoparathyroidism	0	3.84	0	0.39	18.51	0	1.41	0	2.25	0	0.82	6.17	18.53	2.12	1.19	2.81	1.67	1.18	0.8	0.55	0.53	0	4.37	3.52	2.49	1.46	1.16	3.42	1.1	19.28	0	0.45
Hypophosphatasia	0	0	0	3.56	1.73	0	0	0	0	0	0	0	29.7	23.48	7.23	0	0	0	18.12	0	0	0	1.9	12.02	2.27	0	0	0	0	0	0	0
Hypoprothrombinemias	0	0	0	5.14	3.74	10.48	0	0	0	0	0	1.93	11.28	27.91	5.21	4.61	0	0	10.46	0	0	0	0	2.89	3.27	0	3.81	3.74	0	5.51	0	0
Hypotension	0.34	8.92	0	0.77	18.22	1.08	1.51	0.28	1.56	0.23	0	16.2	12.14	4.31	4.42	0.52	0	1.02	2.46	1.23	0.79	0.25	4.07	2.45	3.26	7.2	1.43	1.97	0.18	1.35	0	1.8
Hypotrichosis	2.33	1.59	0	1	2.24	0.38	0.6	0	0.14	0.59	0	0.33	0.49	0.97	0.38	1.01	1.07	0.38	0.13	1.06	0	0.49	0.53	76.82	0.56	0.56	0.37	1.36	0.7	3.61	0.33	0
Ichthyosis	0.47	0.17	0	0.35	2.71	0	0.21	0.78	0.61	0	0	0.4	1.56	1.1	0.36	2.07	0	0	5.96	0	0	0.23	0.66	79.42	0.79	0	0.53	0	0.66	0.95	0	0
Ileus	0	0.14	1.81	0	0.72	25.55	6.43	0	2.91	0.33	0.3	0.32	0.49	0.27	0.43	0.25	0	0.74	0	0	6.51	0	1.57	0.24	30.2	11.22	0.1	3.9	0	0.15	0	5.41
Immune System Diseases	1.35	1.61	0.33	10.73	4.92	0.88	1.07	0.13	0.91	0.08	0.3	1.66	6.15	3	9.42	12.7	0.52	5.48	0.97	0.23	0.73	3.65	1.94	8.91	2.66	1.85	7.59	1.68	0.8	4.89	2.35	0.52
Impetigo	0	0	0	0	0	0	0	0	0	0	0	0	1.5	0	0	6.14	0	0	0	0	0	0	1.82	90.53	0	0	0	0	0	0	0	0
Infection	0.72	1.13	14.16	1.73	2.45	3.53	1.06	1	0.94	2.62	0.98	6.91	4.24	4.67	9.68	2.72	0.76	0.87	3.21	1.53	5.08	0.65	2.87	8.38	3.79	0.63	3.88	1.59	0.49	0.48	3	4.25
Infertility, Female	0.31	0.54	0.35	0	1.06	0.05	0.02	21.55	0	45.78	0	0.05	0.1	0.17	0.04	0.03	26.57	0.01	0.78	0.09	0.06	0	0.07	0.03	0.1	0.46	0.08	0.01	0.84	0.78	0	0.07
Infertility, Male	0.22	0.5	0	0.06	0.98	0	0	0.53	0	3.25	0	0.04	0.46	0.17	0.2	0.08	2.76	0.06	0.14	4.57	0.65	0.11	0.13	0.22	0.02	0.17	0.15	0	83.21	0.48	0	0.85
Inflammation	5.97	2.01	3.55	1.76	4.05	3.09	0.79	0.71	0.96	1.55	0.84	5.54	5.12	8.8	12.71	3	0.73	2.02	1.34	1.64	2.5	0.98	4.8	6.51	3.12	2.61	6.38	2.26	0.46	0.58	2.35	1.26
Inflammatory Bowel Diseases	0.87	0.18	3.81	0.46	0.25	38.04	2.59	0.01	0.85	0.13	0.48	0.1	0.49	1.26	0.62	1.68	0.1	0.87	0.04	0.07	19.54	0.1	0.45	1	21.97	0.8	0.78	1.92	0.01	0.16	0.07	0.32
Influenza, Human	0.44	1.46	0	0.99	7.93	1.01	0	0.24	0.19	0	0	4.79	7.06	3.09	51.53	2.53	0.14	0.38	3.88	0	0.23	0.43	1.24	1.77	0.42	0.37	4.79	0.48	0	0.71	3.89	0
Intraabdominal Infections	0.48	0.36	61.49	0.28	0.12	6.05	1.61	0.38	0.33	1.78	2.03	0.25	0.88	2.24	1.23	0.97	1.07	0.71	0.19	0.04	2.09	0.06	1.27	0.32	9.73	0.25	1.33	1.28	0.19	0.03	0.11	0.84
Intracranial Thrombosis	0.67	0	0	2.25	70.93	4.58	0	0	0.86	0	0	2.81	0.66	0.87	2.28	0.67	0.64	0	0.76	1.06	0	4.87	0.8	0.42	0.95	0	0	0	0	0	3.91	0
Irritable Bowel Syndrome	0.25	0.14	0	0	4.52	38.79	3.41	0	0.49	0	0.89	0.11	0.12	0.39	0	0	0.12	0.11	0	0	30.7	0	0.98	0.48	13.1	2.22	0.53	2.28	0	0	0.37	0
Ischemia	1.1	0.66	0.51	1.03	3.31	10.56	1.2	0.12	0.68	0.59	1.54	4.07	16.05	9.24	3.47	0.57	0.7	1.99	2.64	0.62	1.7	0.29	8.46	4.79	12.06	2.09	1.32	3.53	3.64	0.21	0.03	1.24
Keratoconjunctivitis	0	2	0	0	0.99	0	0	0	1.17	0	0	0.38	5.36	1.97	2.58	3.65	0	0.77	0	0	0	71.41	2.71	4	0	0.76	2.26	0	0	0	0	0
Keratosis	0.52	0.17	0	0.87	2.62	0.12	0.21	0.26	1.34	0	0.12	0.28	1.56	0.72	0.32	1.57	0.1	0.09	2.07	0	0.16	0.98	0.78	81.82	0.37	0.04	0.22	0.17	0.38	0.56	1.37	0.2
Keratosis, Actinic	0	0	0	0	0	0	0	0	0	0	0	0	0	0	0	0	0	0	0	0	0	0	0	100	0	0	0	0	0	0	0	0
Kidney Diseases	1.09	1.33	0.17	1.17	1.52	0.71	0.59	0.08	0.12	0.1	0.23	2.49	71.49	2.76	1.36	1.06	0.31	0.9	0.37	0.29	0.25	0.32	0.86	1.38	1.23	1.41	1.26	0.67	0.54	0.83	0.7	2.42
Kidney Failure, Chronic	3.53	0.9	0.09	3.65	2.28	1.48	1.39	0.2	0.37	0.25	0.28	7.26	46.35	4.13	1.74	0.26	0.34	2.01	0	0.11	0.66	0.7	3.16	3.87	2.32	2.94	0.72	2.43	1.11	2.73	0.07	2.69
Kidney Neoplasms	2.42	2.1	0.13	1.09	0.84	0.79	0.61	0.11	0.2	0.18	0.33	2.49	66.71	2.22	1.64	4.7	0.67	0.76	0.46	0.88	0.26	0.28	0.86	0.71	1.05	0.8	1.23	0.47	0.97	1.34	0.1	2.6
Leiomyoma	1.03	0.65	0.13	0.08	0.38	1.31	2.25	15.73	4.82	5.3	0.09	1.97	1.06	0.32	1.73	1.38	8.13	0.5	1.52	0.47	0.9	0.27	0.89	1.26	9.76	28.59	0.28	5.87	0.47	0.31	0	2.51
Leprosy	0.52	1.23	0	2.59	0.41	0.26	0	0.37	0.29	0	0	0.53	2.64	5.13	1.4	8.93	0.07	0.06	0.6	0.12	0	0.65	2.23	60.4	0.48	0.81	4.84	0.55	3.21	1.26	0.44	0
Leukemia	0.25	0.49	0.34	55.48	1.49	0.39	0.14	0.03	0.2	0.04	0.15	0.84	1.97	3.44	1.87	9.4	0.47	0.35	0.46	0.29	0.29	0.32	0.24	2.98	0.66	0.08	13.39	0.34	1.35	0.46	1.61	0.17
Leukemia, Hairy Cell	0	0	0	52.94	0.29	0	0	0	0.2	0	0	0.07	1.07	3.16	0.53	9.19	0	0.13	0	0	0	0	0	1.56	0.11	0	28.17	0.25	0.32	0.19	1.81	0
Leukemia, Lymphoid	0.39	0.46	0.61	49.52	2.84	0.48	0.23	0.06	0.28	0.04	0.2	0.91	2.29	2.77	1.84	14.76	0.37	0.46	0.21	0.64	0.2	0.51	0.42	3.63	0.83	0.04	7.74	0.56	2.5	0.63	3.34	0.24
Leukemia, Myeloid, Acute	0.2	0.27	0.45	73.9	0.98	0.43	0.1	0.04	0.19	0	0.12	0.88	1.18	2.53	1.64	3.15	0.31	0.15	0.48	0.04	0.11	0.18	0.22	3.56	0.48	0.06	6.56	0.22	0.68	0.21	0.51	0.16
Leukemia, Myelomonocytic, Chronic	0	0.73	0	64.56	0.36	2.27	0	0	0	0	0	0.28	1.63	2.01	1.5	7.32	0	0	0	1.05	0	0	0	9.18	0.47	0	7.15	0	0.69	0.8	0	0
Leukopenia	0.12	1.11	1.71	50.17	1.25	1.56	0.24	0.1	0.23	0	0.14	0.75	2.78	3.1	5.89	7.24	0.17	1.26	0.48	0	0.91	0.69	0.75	2.85	1.06	0.25	11.57	0.63	0.31	0.64	1.57	0.47
Lewy Body Disease	0.44	0.49	0	0	86.39	0	0	0	0	0	0	8.04	0	0	0.25	0	0	0	0	0	0.68	1.29	0.26	0.28	0	0	0	0	0	0	1.3	0.58
Lipodystrophy	71.49	0.38	0	2.43	2.36	0.26	0.31	0	0	0	0	0.43	1.96	3.37	0.26	1.03	0.65	1.54	0.13	0	0.17	0.83	3.81	5.67	1.06	0.29	0.38	0	0.12	0.41	0.67	0
Liver Cirrhosis	1.25	0.85	0.18	1.21	1.52	1.04	1.66	0.15	2.53	0	2.53	1.58	6.77	52.6	1.97	0.94	0.15	2.36	0.14	0.1	0.81	0.7	1.13	0.9	3.03	1.75	6.16	4.1	0.81	0.91	0.04	0.12
Liver Cirrhosis, Biliary	0.61	0	0	1.37	0.6	0.42	2.96	0.6	0.94	0	3.44	0.62	3.61	59.97	2.22	2.33	0	1.96	0.56	0	0.37	2.49	1.02	2.16	3.22	3.06	2.33	1.8	0	1.32	0	0
Liver Neoplasms	1.04	0.92	0.19	1.62	0.53	1.7	1.75	0.12	0.28	0.02	2.32	1.13	2.36	63.7	1.35	3.94	0.49	1.93	1.15	0.14	0.87	0.22	1.21	0.63	2.11	0.44	4.68	1.73	0.64	0.51	0.08	0.21
Lung Neoplasms	0.49	1.01	0.29	3.99	1.55	0.61	0.24	0.17	2.27	0.17	0.11	2.51	1.32	1.82	53.1	18.83	0.26	0.39	0.55	0.32	0.16	0.62	1.48	1.14	1.02	0.64	2.26	0.69	0.55	0.9	0.35	0.22
Lupus Erythematosus, Systemic	0.68	0.45	0.18	4.59	5.13	1.02	0.27	0.17	0.79	0	0.42	4.23	31.45	2.84	4.73	5.5	1	0.71	1.68	0	0.27	1.78	1.21	13.45	1.4	1.48	10.81	0.6	0.35	1.44	0.59	0.8
Lupus Nephritis	0	0	0	1.52	0.37	0	0	0	0	0	0	0.23	78.58	0.65	0.92	2.59	0.52	0	0.15	0	0	0.99	0.32	1.62	0.1	0.45	10.81	0	0	0	0	0.18
Lymphangioleiomyomatosis	0	0	0	0	0.63	0.89	0	0	0	0	0	0	3.05	0.34	58.65	11.7	0	0	0	0	0	1.13	0.46	0.49	0	22.01	0.64	0	0	0	0	0
Lymphoma	0.31	0.44	0.57	15.59	1.69	0.74	1.08	0.12	0.48	0.1	0.28	1.32	1.75	2.88	2.93	35.27	0.92	0.41	0.18	0.25	0.44	1.77	0.81	5.97	4.38	0.11	8.64	3.12	1.02	1.48	4.55	0.4
Lymphoma, B-Cell	0.27	0.66	0.66	16.62	2.64	1.05	1.45	0.26	0.47	0.18	0.43	1.4	1.89	2.13	3.73	30.58	0.55	0.48	0.31	0.62	0.56	2.7	0.83	3.68	4.27	0.11	6.06	7.06	1.08	1.02	5.56	0.66
Lymphoma, Non-Hodgkin	0.36	0.56	0.97	16.42	1.85	1	1.47	0.16	0.48	0.15	0.32	1.28	1.74	2.28	2.69	31.5	0.52	0.44	0.21	0.35	0.44	2.11	0.8	8.74	5.04	0.13	5.75	4.14	1.03	1.19	5.35	0.53
Lymphoma, T-Cell	0.73	0.11	0.18	11.47	1.07	0.95	1.12	0.08	0.56	0	0.11	0.62	0.91	1.8	1.66	30.42	0.14	0.33	0.11	0	0.07	0.78	1.02	33.97	2.5	0.12	4.9	0.91	0.56	0.47	2.14	0.19
Macular Degeneration	4.87	1.79	0	1.83	21.72	0	0	0	0	0	0	0.69	11.22	5.66	0.93	0	0	0	3.71	0	2.48	0	24.3	15.4	0	2.72	1.35	1.33	0	0	0	0
Macular Edema	0	0	0	0	28.13	0	0	0	0	0	0	0	20.34	8.99	0	0	0	0	0	0	0	0	12.34	13.03	0	0	17.18	0	0	0	0	0
Malabsorption Syndromes	0.38	0.29	0.28	0.4	1.08	3.81	22.05	0.06	0.93	0	1.11	0.68	0.82	1.84	0.29	2	0	2.68	0.24	0	1.16	0.06	1.37	0.81	51.81	1.46	0.73	2.8	0.11	0.6	0.04	0.12
Malaria	0.36	0.65	0	5.62	6.8	0.1	0.12	0	0.06	0	0.21	1.59	4.3	15.77	3.01	2.11	0.22	0.15	20.48	0.07	0.35	6.04	0.44	1.61	0.42	0.3	27.68	0.37	0.19	0.38	0.4	0.18
Malignant Carcinoid Syndrome	0	0.93	6.1	0	0.58	2.42	2.85	0	0.55	2.24	0	26.92	0.21	4.79	5.78	0.43	0.81	1.43	0	0	0.65	0	0	2.14	35.04	0.71	0	4.5	0.44	0.51	0	0
Mastodynia	0	0	0	0	0	0	0	0	0	0	0	25.99	0	0	35.09	0	0	0	0	0	0	0	0	38.92	0	0	0	0	0	0	0	0
Melanoma	0.84	0.79	0.08	3.07	2.07	0.41	0.85	0.35	1.41	0.11	0.64	1.14	1.58	2.73	2.61	37.39	0.52	0.23	0.72	0.1	1.6	1.84	1.13	25.41	2.94	0.44	6.14	0.69	0.84	0.43	0.49	0.41
Melanosis	1.47	0.41	2.22	0.14	3.02	9.01	6.31	0.61	2.06	0.98	0.29	2.13	1.03	1.5	0.98	2.6	2.36	0.83	0.14	0.78	1.88	0.36	0.51	34.24	14.76	0.92	0.72	5.03	1.16	0.44	0	1.12
Memory Disorders	0.13	0.84	0	0	96.89	0.07	0.09	0	0	0	0	0.19	0.06	0.28	0.18	0.06	0.12	0.05	0.22	0	0.1	0	0.38	0.2	0.05	0.05	0.05	0	0	0	0	0
Meningitis, Viral	0.45	1.25	0.82	5.08	16.95	0	0	0	0	0	0	0.38	7.13	6.3	2.19	10.48	0.43	2.87	0.77	0	1.04	0.99	0.54	1.29	0.32	0	38.96	0.74	0.48	0.54	0	0
Menorrhagia	0.1	0.11	0	0	0.33	0.12	0	90.93	0	1.61	0	0.09	0.1	0.13	0	0	3.01	0	0.23	0	0.15	0	0	0	0.14	2.54	0.17	0	0	0.24	0	0
Menstruation Disturbances	1.56	1.72	0	0	6.97	0.23	0.13	50.77	0	4.59	0	0.14	0.54	0.35	0.11	0.03	26.19	0.08	0.38	0	0.41	0.15	0.3	0.46	0.19	1.81	0.11	0.22	0.66	1.84	0	0.04
Mesothelioma	0.89	0.33	0	1.34	0.41	1.02	0.2	3.93	1.16	2.77	0	27.94	1.18	2.34	22.43	9.02	2	0.51	2.05	0.48	0.23	0.44	4.55	0.75	1.92	0.62	1.49	0.37	9.25	0	0	0.39
Metabolic Diseases	9.73	2.09	0.16	1.71	6.69	0.96	3.08	0.23	0.41	0.06	0.64	5.19	8.66	10.48	1.45	1.16	0.56	17.21	1.36	0.29	0.73	0.8	5.39	4.36	6.12	2.9	2.67	1.59	0.84	1.41	0.25	0.82
Migraine Disorders	1.19	0.58	0	0	61.81	0.3	1.43	0.87	0	0	0.94	2.35	0.72	0.52	0.53	0.4	1.02	0	0.15	0	1.42	0.58	11.01	5.69	1.14	5.76	0.55	0.87	0	0	0	0.17
[truncated: 189 more rows]

## Sheet: S4-Shared_targets
Disease Ontology 1	Disease Ontology 2	Shared Targets	Targets
[truncated: 153 more rows]
